# Supplementary material for: Efficient synthesis of dipeptide analogues of α-fluorinated β-aminophosphonates
Source: Beilstein J Org Chem. 2020 Apr 16;16:756–62. doi: 10.3762/bjoc.16.69 (PMC7176923; doi:10.3762/bjoc.16.69)
Supplement: File 2 — CIF file of 14c. [file Beilstein_J_Org_Chem-16-756-s002.cif]

data_13c

_publ_contact_author
;
Maciej Kubicki   
Faculty of Chemistry 
Adam Mickiewicz University
Grunwaldzka 6              
60-780 Pozna\'n   
Poland             
;
_publ_contact_author_email           mkubicki@amu.edu.pl

_journal_name_full                   'Chem.Eur.J.'

loop_
_publ_author_name
_publ_author_address
'Ka\'zmierczak, Marcin'
;  Department of Chemistry
Adam Mickiewicz University
Grunwaldzka 6
60-780 Pozna\'n
Poland
;
'Koroniak, Henryk'
;  Department of Chemistry
Adam Mickiewicz University
Grunwaldzka 6
60-780 Pozna\'n
Poland
;
'Kubicki, Maciej'
;
Department of Chemistry
Adam Mickiewicz University
Grunwaldzka 6
60-780 Pozna\'n
Poland
;
 
 
_audit_creation_method            'SHELXL-2014/7'
_shelx_SHELXL_version_number      '2014/7'
_chemical_name_systematic         ?
_chemical_name_common             ?
_chemical_melting_point           ?
_chemical_formula_moiety        'C10 H24 F N O3 P, C2 H O4, D2 O'
_chemical_formula_sum             'C12 H25 D2 F N O8 P' 
_chemical_formula_weight          365.33

loop_
 _atom_type_symbol
 _atom_type_description
 _atom_type_scat_dispersion_real
 _atom_type_scat_dispersion_imag
 _atom_type_scat_source
 'C'  'C'   0.0033   0.0016
 'International Tables Vol C Tables 4.2.6.8 and 6.1.1.4'
 'H'  'H'   0.0000   0.0000
 'International Tables Vol C Tables 4.2.6.8 and 6.1.1.4'
 'F'  'F'   0.0171   0.0103
 'International Tables Vol C Tables 4.2.6.8 and 6.1.1.4'
 'N'  'N'   0.0061   0.0033
 'International Tables Vol C Tables 4.2.6.8 and 6.1.1.4'
 'O'  'O'   0.0106   0.0060
 'International Tables Vol C Tables 4.2.6.8 and 6.1.1.4'
 'P'  'P'   0.1023   0.0942
 'International Tables Vol C Tables 4.2.6.8 and 6.1.1.4'
 'D'  'D'   0.0000   0.0000
 'International Tables Vol C Tables 4.2.6.8 and 6.1.1.4'
 
_space_group_crystal_system       orthorhombic
_space_group_IT_number            19
_space_group_name_H-M_alt         'P 21 21 21'
_space_group_name_Hall            'P 2ac 2ab'
 
_shelx_space_group_comment
;
The symmetry employed for this shelxl refinement is uniquely defined
by the following loop, which should always be used as a source of
symmetry information in preference to the above space-group names.
They are only intended as comments.
;
 
loop_
 _space_group_symop_operation_xyz
 'x, y, z'
 '-x+1/2, -y, z+1/2'
 '-x, y+1/2, -z+1/2'
 'x+1/2, -y+1/2, -z'
 
_cell_length_a                    6.34660(18)
_cell_length_b                    12.0072(3)
_cell_length_c                    24.5409(7)
_cell_angle_alpha                 90
_cell_angle_beta                  90
_cell_angle_gamma                 90
_cell_volume                      1870.14(9)
_cell_formula_units_Z             4
_cell_measurement_temperature     100(1)
_cell_measurement_reflns_used   4300
_cell_measurement_theta_min     3.3890
_cell_measurement_theta_max     26.6260
 
_exptl_crystal_description        prism
_exptl_crystal_colour             colourless
_exptl_crystal_density_meas       ?
_exptl_crystal_density_method     ?
_exptl_crystal_density_diffrn     1.298          
_exptl_crystal_F_000              776
_exptl_transmission_factor_min    ?
_exptl_transmission_factor_max    ?
_exptl_crystal_size_max           0.3
_exptl_crystal_size_mid           0.1
_exptl_crystal_size_min           0.1
_exptl_absorpt_coefficient_mu     0.192
_shelx_estimated_absorpt_T_min    ?
_shelx_estimated_absorpt_T_max    ?
_exptl_absorpt_correction_T_min                   0.92955
_exptl_absorpt_correction_T_max                   1.00000
_exptl_absorpt_correction_type            multi-scan
_exptl_absorpt_process_details
;
CrysAlisPro 1.171.40.53 (Rigaku Oxford Diffraction, 2019)
Empirical absorption correction using spherical harmonics,
 implemented in SCALE3 ABSPACK scaling algorithm.
;

_diffrn_ambient_temperature       100(1)
_diffrn_ambient_environment N~2~
_diffrn_source 'fine-focus sealed X-ray tube'
_diffrn_source_type 'Enhance (Mo) X-ray Source'
_diffrn_radiation_probe x-ray
_diffrn_radiation_type 'Mo K\a'
_diffrn_radiation_wavelength 0.71073
_diffrn_radiation_monochromator graphite
_diffrn_measurement_device 'four-circle diffractometer'
_diffrn_measurement_device_type 'Xcalibur, Eos'
_diffrn_detector 'CCD plate'
_diffrn_detector_type Eos
_diffrn_detector_area_resol_mean 16.2413
_diffrn_reflns_number             10638
_diffrn_reflns_av_unetI/netI      0.0434
_diffrn_reflns_av_R_equivalents   0.0243
_diffrn_reflns_limit_h_min        -8
_diffrn_reflns_limit_h_max        8
_diffrn_reflns_limit_k_min        -11
_diffrn_reflns_limit_k_max        15
_diffrn_reflns_limit_l_min        -25
_diffrn_reflns_limit_l_max        30
_diffrn_reflns_theta_min          3.316
_diffrn_reflns_theta_max          26.913
_diffrn_reflns_theta_full         25.000
_diffrn_measured_fraction_theta_max   0.944
_diffrn_measured_fraction_theta_full  0.998
_diffrn_reflns_Laue_measured_fraction_max    0.944
_diffrn_reflns_Laue_measured_fraction_full   0.998
_diffrn_reflns_point_group_measured_fraction_max   0.910
_diffrn_reflns_point_group_measured_fraction_full  0.986
_reflns_number_total              3680
_reflns_number_gt                 3313
_reflns_threshold_expression      'I > 2\s(I)'
_reflns_Friedel_coverage          0.664
_reflns_Friedel_fraction_max      0.865
_reflns_Friedel_fraction_full     0.969
 
_reflns_special_details
;
 Reflections were merged by SHELXL according to the crystal
 class for the calculation of statistics and refinement.
 
 _reflns_Friedel_fraction is defined as the number of unique
 Friedel pairs measured divided by the number that would be
 possible theoretically, ignoring centric projections and
 systematic absences.
;
 
_computing_data_collection     'CrysAlisPro 1.171.38.46 (Rigaku OD, 2015)'
_computing_cell_refinement     'CrysAlisPro 1.171.38.46 (Rigaku OD, 2015)'
_computing_data_reduction      'CrysAlisPro 1.171.38.46 (Rigaku OD, 2015)'
_computing_structure_solution     'SHELXT-2013 (Sheldrick, 2015)' 
_computing_structure_refinement   'SHELXL-2013 (Sheldrick, 2015)'
_computing_molecular_graphics     'Mercury (MacRae et al., 2009)'
_computing_publication_material   'SHELXL-2013 (Sheldrick, 2015)'

_refine_special_details           ?
_refine_ls_structure_factor_coef  Fsqd
_refine_ls_matrix_type            full
_refine_ls_weighting_scheme       calc
_refine_ls_weighting_details
'w=1/[\s^2^(Fo^2^)+(0.0266P)^2^+0.4747P] where P=(Fo^2^+2Fc^2^)/3'
_atom_sites_solution_primary      .
_atom_sites_solution_secondary    ?
_atom_sites_solution_hydrogens    mixed
_refine_ls_hydrogen_treatment     constr
_refine_ls_extinction_method      none
_refine_ls_extinction_coef        .
_refine_ls_abs_structure_details
;
 Flack x determined using 1163 quotients [(I+)-(I-)]/[(I+)+(I-)]
 (Parsons, Flack and Wagner, Acta Cryst. B69 (2013) 249-259).
;
_refine_ls_abs_structure_Flack    0.04(5)
_chemical_absolute_configuration  rmad
_refine_ls_number_reflns          3680
_refine_ls_number_parameters      217
_refine_ls_number_restraints      0
_refine_ls_R_factor_all           0.0484
_refine_ls_R_factor_gt            0.0406
_refine_ls_wR_factor_ref          0.0753
_refine_ls_wR_factor_gt           0.0727
_refine_ls_goodness_of_fit_ref    1.056
_refine_ls_restrained_S_all       1.056
_refine_ls_shift/su_max           0.001
_refine_ls_shift/su_mean          0.000
 
loop_
 _atom_site_label
 _atom_site_type_symbol
 _atom_site_fract_x
 _atom_site_fract_y
 _atom_site_fract_z
 _atom_site_U_iso_or_equiv
 _atom_site_adp_type
 _atom_site_occupancy
 _atom_site_site_symmetry_order  
 _atom_site_calc_flag
 _atom_site_refinement_flags_posn
 _atom_site_refinement_flags_adp
 _atom_site_refinement_flags_occupancy
 _atom_site_disorder_assembly
 _atom_site_disorder_group
P1 P 0.66501(11) 0.32021(6) 0.38961(3) 0.01680(17) Uani 1 1 d . . . . .
O2 O 0.8216(3) 0.38094(18) 0.35729(9) 0.0279(5) Uani 1 1 d . . . . .
O3 O 0.7002(3) 0.19153(16) 0.39455(8) 0.0209(5) Uani 1 1 d . . . . .
C4 C 0.8110(5) 0.1269(2) 0.35233(13) 0.0250(7) Uani 1 1 d . . . . .
H4A H 0.9641 0.1426 0.3535 0.030 Uiso 1 1 calc R U . . .
H4B H 0.7574 0.1467 0.3157 0.030 Uiso 1 1 calc R U . . .
C5 C 0.7706(6) 0.0062(3) 0.36397(15) 0.0389(9) Uani 1 1 d . . . . .
H5A H 0.8457 -0.0397 0.3373 0.058 Uiso 1 1 calc R U . . .
H5B H 0.6190 -0.0087 0.3615 0.058 Uiso 1 1 calc R U . . .
H5C H 0.8205 -0.0118 0.4007 0.058 Uiso 1 1 calc R U . . .
O6 O 0.6358(3) 0.35730(16) 0.45008(8) 0.0214(5) Uani 1 1 d . . . . .
C7 C 0.8111(5) 0.3500(3) 0.48895(13) 0.0287(8) Uani 1 1 d . . . . .
H7A H 0.9469 0.3601 0.4697 0.034 Uiso 1 1 calc R U . . .
H7B H 0.8118 0.2760 0.5067 0.034 Uiso 1 1 calc R U . . .
C8 C 0.7833(7) 0.4386(3) 0.53037(16) 0.0609(14) Uani 1 1 d . . . . .
H8A H 0.7882 0.5117 0.5126 0.091 Uiso 1 1 calc R U . . .
H8B H 0.8965 0.4336 0.5574 0.091 Uiso 1 1 calc R U . . .
H8C H 0.6469 0.4292 0.5485 0.091 Uiso 1 1 calc R U . . .
C9 C 0.4052(4) 0.3413(2) 0.36033(13) 0.0159(6) Uani 1 1 d . . . . .
H9 H 0.4044 0.3046 0.3238 0.019 Uiso 1 1 calc R U . . .
F9 F 0.2515(2) 0.28835(13) 0.39231(7) 0.0228(4) Uani 1 1 d . . . . .
C10 C 0.3499(4) 0.4633(2) 0.35167(11) 0.0143(6) Uani 1 1 d . . . . .
H10 H 0.4767 0.5013 0.3362 0.017 Uiso 1 1 calc R U . . .
N10 N 0.1757(4) 0.47207(17) 0.31069(9) 0.0154(5) Uani 1 1 d . . . . .
H10A H 0.2106 0.4327 0.2803 0.018 Uiso 1 1 calc R U . . .
H10B H 0.1557 0.5448 0.3017 0.018 Uiso 1 1 calc R U . . .
H10C H 0.0549 0.4440 0.3252 0.018 Uiso 1 1 calc R U . . .
C11 C 0.2851(5) 0.5262(2) 0.40344(11) 0.0208(7) Uani 1 1 d . . . . .
H11A H 0.1325 0.5148 0.4096 0.025 Uiso 1 1 calc R U . . .
H11B H 0.3612 0.4938 0.4349 0.025 Uiso 1 1 calc R U . . .
C12 C 0.3298(6) 0.6514(2) 0.40131(14) 0.0341(8) Uani 1 1 d . . . . .
H12 H 0.2769 0.6808 0.3657 0.041 Uiso 1 1 calc R U . . .
C13 C 0.5658(6) 0.6751(3) 0.40487(15) 0.0460(11) Uani 1 1 d . . . . .
H13A H 0.6185 0.6518 0.4406 0.069 Uiso 1 1 calc R U . . .
H13B H 0.5907 0.7550 0.4000 0.069 Uiso 1 1 calc R U . . .
H13C H 0.6396 0.6336 0.3763 0.069 Uiso 1 1 calc R U . . .
C14 C 0.2111(7) 0.7102(3) 0.44706(18) 0.0610(13) Uani 1 1 d . . . . .
H14A H 0.0593 0.6987 0.4423 0.091 Uiso 1 1 calc R U . . .
H14B H 0.2424 0.7901 0.4460 0.091 Uiso 1 1 calc R U . . .
H14C H 0.2553 0.6794 0.4823 0.091 Uiso 1 1 calc R U . . .
C1A C 0.8562(5) 0.7103(2) 0.26871(11) 0.0154(6) Uani 1 1 d . . . . .
O11A O 1.0425(3) 0.69040(16) 0.28273(8) 0.0203(5) Uani 1 1 d . . . . .
O12A O 0.7671(3) 0.80261(15) 0.26613(8) 0.0184(5) Uani 1 1 d . . . . .
C2A C 0.7195(4) 0.6088(2) 0.25178(12) 0.0160(6) Uani 1 1 d . . . . .
O21A O 0.8322(3) 0.52193(15) 0.23898(9) 0.0242(5) Uani 1 1 d . . . . .
H21A H 0.7522 0.4685 0.2312 0.036 Uiso 1 1 calc R U . . .
O22A O 0.5293(3) 0.61342(17) 0.25171(9) 0.0252(5) Uani 1 1 d . . . . .
O1W O 0.6510(3) 0.34860(15) 0.20817(10) 0.0262(5) Uani 1 1 d G . . . .
D1A D 0.5335 0.3241 0.2196 0.039 Uiso 1 1 d G U . . .
D1B D 0.7440 0.2981 0.2111 0.039 Uiso 1 1 d G U . . .
 
loop_
 _atom_site_aniso_label
 _atom_site_aniso_U_11
 _atom_site_aniso_U_22
 _atom_site_aniso_U_33
 _atom_site_aniso_U_23
 _atom_site_aniso_U_13
 _atom_site_aniso_U_12
P1 0.0120(3) 0.0193(4) 0.0191(4) 0.0029(3) -0.0017(4) 0.0007(3)
O2 0.0146(10) 0.0345(12) 0.0347(13) 0.0105(10) 0.0007(11) -0.0034(10)
O3 0.0215(10) 0.0204(10) 0.0210(11) 0.0027(9) 0.0025(10) 0.0062(8)
C4 0.0208(16) 0.0320(17) 0.0221(17) -0.0082(13) -0.0001(15) 0.0019(14)
C5 0.040(2) 0.0296(19) 0.047(2) -0.0156(17) 0.0089(19) -0.0022(16)
O6 0.0212(11) 0.0244(11) 0.0186(11) -0.0009(9) -0.0078(10) 0.0037(9)
C7 0.0256(17) 0.0347(19) 0.0258(18) 0.0065(14) -0.0102(16) 0.0003(15)
C8 0.089(4) 0.046(2) 0.048(3) -0.0164(19) -0.045(3) 0.020(2)
C9 0.0132(14) 0.0172(16) 0.0173(16) 0.0036(12) -0.0006(12) -0.0024(11)
F9 0.0139(7) 0.0208(8) 0.0337(10) 0.0100(8) 0.0004(8) -0.0044(7)
C10 0.0112(14) 0.0140(13) 0.0176(16) 0.0015(11) -0.0023(13) -0.0013(12)
N10 0.0130(11) 0.0124(11) 0.0207(13) 0.0015(10) -0.0014(12) 0.0012(10)
C11 0.0203(16) 0.0211(16) 0.0211(17) -0.0023(13) -0.0018(13) 0.0018(12)
C12 0.054(2) 0.0189(16) 0.029(2) -0.0025(13) -0.019(2) 0.0005(16)
C13 0.067(3) 0.034(2) 0.037(2) -0.0042(18) -0.008(2) -0.024(2)
C14 0.062(3) 0.040(2) 0.081(3) -0.035(2) -0.019(3) 0.017(2)
C1A 0.0165(15) 0.0171(14) 0.0125(15) 0.0018(11) 0.0025(13) -0.0013(12)
O11A 0.0139(10) 0.0150(10) 0.0319(13) 0.0011(10) -0.0046(9) -0.0006(8)
O12A 0.0181(10) 0.0120(10) 0.0251(12) 0.0018(9) -0.0006(9) 0.0006(8)
C2A 0.0178(15) 0.0137(14) 0.0165(16) 0.0030(12) -0.0027(13) 0.0015(11)
O21A 0.0172(10) 0.0129(10) 0.0425(13) -0.0056(10) -0.0052(11) -0.0011(9)
O22A 0.0145(10) 0.0248(12) 0.0363(14) -0.0051(11) -0.0037(11) 0.0002(9)
O1W 0.0161(10) 0.0137(10) 0.0489(15) -0.0032(10) -0.0044(12) 0.0010(9)
 
_geom_special_details
;
 All esds (except the esd in the dihedral angle between two l.s. planes)
 are estimated using the full covariance matrix.  The cell esds are taken
 into account individually in the estimation of esds in distances, angles
 and torsion angles; correlations between esds in cell parameters are only
 used when they are defined by crystal symmetry.  An approximate (isotropic)
 treatment of cell esds is used for estimating esds involving l.s. planes.
;
 
loop_
 _geom_bond_atom_site_label_1
 _geom_bond_atom_site_label_2
 _geom_bond_distance
 _geom_bond_site_symmetry_2
 _geom_bond_publ_flag
P1 O2 1.466(2) . ?
P1 O6 1.560(2) . ?
P1 O3 1.566(2) . ?
P1 C9 1.816(3) . ?
O3 C4 1.473(3) . ?
C4 C5 1.499(4) . ?
C4 H4A 0.9900 . ?
C4 H4B 0.9900 . ?
C5 H5A 0.9800 . ?
C5 H5B 0.9800 . ?
C5 H5C 0.9800 . ?
O6 C7 1.468(3) . ?
C7 C8 1.482(5) . ?
C7 H7A 0.9900 . ?
C7 H7B 0.9900 . ?
C8 H8A 0.9800 . ?
C8 H8B 0.9800 . ?
C8 H8C 0.9800 . ?
C9 F9 1.404(3) . ?
C9 C10 1.522(4) . ?
C9 H9 1.0000 . ?
C10 N10 1.499(3) . ?
C10 C11 1.534(4) . ?
C10 H10 1.0000 . ?
N10 H10A 0.9100 . ?
N10 H10B 0.9100 . ?
N10 H10C 0.9100 . ?
C11 C12 1.532(4) . ?
C11 H11A 0.9900 . ?
C11 H11B 0.9900 . ?
C12 C14 1.525(5) . ?
C12 C13 1.527(5) . ?
C12 H12 1.0000 . ?
C13 H13A 0.9800 . ?
C13 H13B 0.9800 . ?
C13 H13C 0.9800 . ?
C14 H14A 0.9800 . ?
C14 H14B 0.9800 . ?
C14 H14C 0.9800 . ?
C1A O12A 1.246(3) . ?
C1A O11A 1.254(3) . ?
C1A C2A 1.553(4) . ?
C2A O22A 1.208(3) . ?
C2A O21A 1.303(3) . ?
O21A H21A 0.8400 . ?
O1W D1A 0.8496 . ?
O1W D1B 0.8496 . ?
 
loop_
 _geom_angle_atom_site_label_1
 _geom_angle_atom_site_label_2
 _geom_angle_atom_site_label_3
 _geom_angle
 _geom_angle_site_symmetry_1
 _geom_angle_site_symmetry_3
 _geom_angle_publ_flag
O2 P1 O6 116.95(13) . . ?
O2 P1 O3 115.86(12) . . ?
O6 P1 O3 103.00(11) . . ?
O2 P1 C9 109.40(13) . . ?
O6 P1 C9 103.20(13) . . ?
O3 P1 C9 107.32(12) . . ?
C4 O3 P1 122.26(18) . . ?
O3 C4 C5 107.1(2) . . ?
O3 C4 H4A 110.3 . . ?
C5 C4 H4A 110.3 . . ?
O3 C4 H4B 110.3 . . ?
C5 C4 H4B 110.3 . . ?
H4A C4 H4B 108.6 . . ?
C4 C5 H5A 109.5 . . ?
C4 C5 H5B 109.5 . . ?
H5A C5 H5B 109.5 . . ?
C4 C5 H5C 109.5 . . ?
H5A C5 H5C 109.5 . . ?
H5B C5 H5C 109.5 . . ?
C7 O6 P1 120.72(18) . . ?
O6 C7 C8 108.2(3) . . ?
O6 C7 H7A 110.1 . . ?
C8 C7 H7A 110.1 . . ?
O6 C7 H7B 110.1 . . ?
C8 C7 H7B 110.1 . . ?
H7A C7 H7B 108.4 . . ?
C7 C8 H8A 109.5 . . ?
C7 C8 H8B 109.5 . . ?
H8A C8 H8B 109.5 . . ?
C7 C8 H8C 109.5 . . ?
H8A C8 H8C 109.5 . . ?
H8B C8 H8C 109.5 . . ?
F9 C9 C10 110.7(2) . . ?
F9 C9 P1 110.28(18) . . ?
C10 C9 P1 113.49(19) . . ?
F9 C9 H9 107.4 . . ?
C10 C9 H9 107.4 . . ?
P1 C9 H9 107.4 . . ?
N10 C10 C9 109.3(2) . . ?
N10 C10 C11 108.9(2) . . ?
C9 C10 C11 114.8(2) . . ?
N10 C10 H10 107.9 . . ?
C9 C10 H10 107.9 . . ?
C11 C10 H10 107.9 . . ?
C10 N10 H10A 109.5 . . ?
C10 N10 H10B 109.5 . . ?
H10A N10 H10B 109.5 . . ?
C10 N10 H10C 109.5 . . ?
H10A N10 H10C 109.5 . . ?
H10B N10 H10C 109.5 . . ?
C12 C11 C10 113.9(2) . . ?
C12 C11 H11A 108.8 . . ?
C10 C11 H11A 108.8 . . ?
C12 C11 H11B 108.8 . . ?
C10 C11 H11B 108.8 . . ?
H11A C11 H11B 107.7 . . ?
C14 C12 C13 110.9(3) . . ?
C14 C12 C11 109.7(3) . . ?
C13 C12 C11 111.2(3) . . ?
C14 C12 H12 108.3 . . ?
C13 C12 H12 108.3 . . ?
C11 C12 H12 108.3 . . ?
C12 C13 H13A 109.5 . . ?
C12 C13 H13B 109.5 . . ?
H13A C13 H13B 109.5 . . ?
C12 C13 H13C 109.5 . . ?
H13A C13 H13C 109.5 . . ?
H13B C13 H13C 109.5 . . ?
C12 C14 H14A 109.5 . . ?
C12 C14 H14B 109.5 . . ?
H14A C14 H14B 109.5 . . ?
C12 C14 H14C 109.5 . . ?
H14A C14 H14C 109.5 . . ?
H14B C14 H14C 109.5 . . ?
O12A C1A O11A 127.7(3) . . ?
O12A C1A C2A 115.5(2) . . ?
O11A C1A C2A 116.8(2) . . ?
O22A C2A O21A 125.8(3) . . ?
O22A C2A C1A 121.5(3) . . ?
O21A C2A C1A 112.7(2) . . ?
C2A O21A H21A 109.5 . . ?
D1A O1W D1B 109.5 . . ?
 
loop_
 _geom_torsion_atom_site_label_1
 _geom_torsion_atom_site_label_2
 _geom_torsion_atom_site_label_3
 _geom_torsion_atom_site_label_4
 _geom_torsion
 _geom_torsion_site_symmetry_1
 _geom_torsion_site_symmetry_2
 _geom_torsion_site_symmetry_3
 _geom_torsion_site_symmetry_4
 _geom_torsion_publ_flag
O2 P1 O3 C4 -27.6(2) . . . . ?
O6 P1 O3 C4 -156.5(2) . . . . ?
C9 P1 O3 C4 95.0(2) . . . . ?
P1 O3 C4 C5 -166.9(2) . . . . ?
O2 P1 O6 C7 -61.6(2) . . . . ?
O3 P1 O6 C7 66.7(2) . . . . ?
C9 P1 O6 C7 178.3(2) . . . . ?
P1 O6 C7 C8 150.6(3) . . . . ?
O2 P1 C9 F9 -177.03(18) . . . . ?
O6 P1 C9 F9 -51.9(2) . . . . ?
O3 P1 C9 F9 56.5(2) . . . . ?
O2 P1 C9 C10 -52.1(2) . . . . ?
O6 P1 C9 C10 73.0(2) . . . . ?
O3 P1 C9 C10 -178.6(2) . . . . ?
F9 C9 C10 N10 -75.3(3) . . . . ?
P1 C9 C10 N10 160.01(18) . . . . ?
F9 C9 C10 C11 47.3(3) . . . . ?
P1 C9 C10 C11 -77.3(3) . . . . ?
N10 C10 C11 C12 -84.3(3) . . . . ?
C9 C10 C11 C12 152.8(3) . . . . ?
C10 C11 C12 C14 165.5(3) . . . . ?
C10 C11 C12 C13 -71.4(3) . . . . ?
O12A C1A C2A O22A -20.7(4) . . . . ?
O11A C1A C2A O22A 160.0(3) . . . . ?
O12A C1A C2A O21A 160.1(3) . . . . ?
O11A C1A C2A O21A -19.2(4) . . . . ?
 
loop_
 _geom_hbond_atom_site_label_D 
 _geom_hbond_atom_site_label_H 
 _geom_hbond_atom_site_label_A 
 _geom_hbond_distance_DH 
 _geom_hbond_distance_HA 
 _geom_hbond_distance_DA 
 _geom_hbond_angle_DHA 
 _geom_hbond_site_symmetry_A 
N10 H10A O12A  0.91 1.94 2.798(3) 156.6 3_645
N10 H10B O11A  0.91 1.95 2.839(3) 166.3 1_455
N10 H10C O2  0.91 1.84 2.749(3) 176.2 1_455
O21A H21A O1W  0.84 1.68 2.495(3) 164.7 .
O1W D1A O12A  0.85 1.96 2.783(3) 163.9 3_645
O1W D1B O11A  0.85 1.88 2.728(3) 177.9 3_745
 
_refine_diff_density_max    0.246
_refine_diff_density_min   -0.294
_refine_diff_density_rms    0.046

_shelx_res_file
;

    shelx.res created by SHELXL-2014/7

TITL mk-19-65lt_a.res in P2(1)2(1)2(1)
CELL 0.71073 6.34660 12.0072 24.5409 90 90 90
ZERR 4       0.00018  0.0003  0.0007  0  0  0
LATT -1
SYMM 0.5-X,-Y,0.5+Z
SYMM -X,0.5+Y,0.5-Z
SYMM 0.5+X,0.5-Y,-Z
SFAC C H F N O P D
UNIT 48 100 4 4 32 4 8

L.S. 4
PLAN -10
BOND $H

fmap 2
temp -173
acta 50

conf
EQIV $1 -x+1, y-1/2, -z+1/2
HTAB C4 O22A_$1
EQIV $2 x, y-1, z
HTAB C5 O12A_$2
EQIV $3 x+1/2, -y+1/2, -z+1
HTAB C7 F9_$3
HTAB C9 O12A_$1
HTAB C10 O22A
HTAB N10 O12A_$1
EQIV $4 x-1, y, z
HTAB N10 O11A_$4
HTAB N10 O2_$4
HTAB C11 O6
HTAB O21A O1W
HTAB O1W O12A_$1
HTAB O1W O22A_$1
EQIV $5 -x+2, y-1/2, -z+1/2
HTAB O1W O11A_$5

WGHT    0.026600    0.474700
FVAR       3.66224
P1    6    0.665012    0.320207    0.389607    11.00000    0.01195    0.01934 =
         0.01910    0.00293   -0.00168    0.00066
O2    5    0.821591    0.380944    0.357291    11.00000    0.01455    0.03449 =
         0.03472    0.01046    0.00067   -0.00342
O3    5    0.700211    0.191528    0.394546    11.00000    0.02151    0.02036 =
         0.02095    0.00271    0.00253    0.00615
C4    1    0.811022    0.126856    0.352329    11.00000    0.02078    0.03202 =
         0.02209   -0.00821   -0.00009    0.00187
AFIX  23
H4A   2    0.964074    0.142593    0.353518    11.00000   -1.20000
H4B   2    0.757377    0.146727    0.315718    11.00000   -1.20000
AFIX   0
C5    1    0.770555    0.006187    0.363969    11.00000    0.03967    0.02956 =
         0.04750   -0.01557    0.00890   -0.00222
AFIX 137
H5A   2    0.845662   -0.039749    0.337282    11.00000   -1.50000
H5B   2    0.619044   -0.008749    0.361523    11.00000   -1.50000
H5C   2    0.820501   -0.011832    0.400713    11.00000   -1.50000
AFIX   0
O6    5    0.635776    0.357297    0.450079    11.00000    0.02121    0.02443 =
         0.01860   -0.00087   -0.00778    0.00372
C7    1    0.811125    0.350040    0.488954    11.00000    0.02562    0.03472 =
         0.02581    0.00649   -0.01024    0.00030
AFIX  23
H7A   2    0.946928    0.360104    0.469727    11.00000   -1.20000
H7B   2    0.811824    0.276023    0.506727    11.00000   -1.20000
AFIX   0
C8    1    0.783334    0.438642    0.530366    11.00000    0.08880    0.04576 =
         0.04818   -0.01636   -0.04526    0.02002
AFIX 137
H8A   2    0.788181    0.511678    0.512586    11.00000   -1.50000
H8B   2    0.896542    0.433648    0.557414    11.00000   -1.50000
H8C   2    0.646901    0.429198    0.548488    11.00000   -1.50000
AFIX   0
C9    1    0.405186    0.341300    0.360331    11.00000    0.01316    0.01720 =
         0.01731    0.00357   -0.00064   -0.00245
AFIX  13
H9    2    0.404357    0.304567    0.323761    11.00000   -1.20000
AFIX   0
F9    3    0.251451    0.288351    0.392312    11.00000    0.01392    0.02084 =
         0.03369    0.00998    0.00035   -0.00444
C10   1    0.349945    0.463341    0.351675    11.00000    0.01119    0.01396 =
         0.01764    0.00155   -0.00229   -0.00128
AFIX  13
H10   2    0.476730    0.501310    0.336175    11.00000   -1.20000
AFIX   0
N10   4    0.175655    0.472074    0.310695    11.00000    0.01302    0.01245 =
         0.02069    0.00148   -0.00138    0.00121
AFIX 137
H10A  2    0.210592    0.432692    0.280329    11.00000   -1.20000
H10B  2    0.155687    0.544820    0.301667    11.00000   -1.20000
H10C  2    0.054856    0.444014    0.325205    11.00000   -1.20000
AFIX   0
C11   1    0.285093    0.526170    0.403436    11.00000    0.02029    0.02113 =
         0.02106   -0.00228   -0.00176    0.00180
AFIX  23
H11A  2    0.132458    0.514804    0.409624    11.00000   -1.20000
H11B  2    0.361156    0.493795    0.434893    11.00000   -1.20000
AFIX   0
C12   1    0.329791    0.651437    0.401311    11.00000    0.05402    0.01894 =
         0.02921   -0.00254   -0.01919    0.00045
AFIX  13
H12   2    0.276853    0.680812    0.365724    11.00000   -1.20000
AFIX   0
C13   1    0.565785    0.675090    0.404869    11.00000    0.06698    0.03379 =
         0.03724   -0.00418   -0.00822   -0.02420
AFIX 137
H13A  2    0.618535    0.651849    0.440636    11.00000   -1.50000
H13B  2    0.590687    0.755019    0.399985    11.00000   -1.50000
H13C  2    0.639596    0.633584    0.376270    11.00000   -1.50000
AFIX   0
C14   1    0.211064    0.710165    0.447062    11.00000    0.06171    0.04030 =
         0.08087   -0.03497   -0.01874    0.01735
AFIX 137
H14A  2    0.059281    0.698728    0.442313    11.00000   -1.50000
H14B  2    0.242364    0.790061    0.446024    11.00000   -1.50000
H14C  2    0.255250    0.679447    0.482251    11.00000   -1.50000
AFIX   0
C1A   1    0.856238    0.710324    0.268707    11.00000    0.01650    0.01710 =
         0.01248    0.00178    0.00253   -0.00126
O11A  5    1.042530    0.690403    0.282727    11.00000    0.01390    0.01500 =
         0.03186    0.00113   -0.00457   -0.00065
O12A  5    0.767098    0.802611    0.266127    11.00000    0.01813    0.01195 =
         0.02507    0.00180   -0.00058    0.00064
C2A   1    0.719492    0.608798    0.251776    11.00000    0.01776    0.01367 =
         0.01653    0.00300   -0.00273    0.00154
O21A  5    0.832237    0.521935    0.238975    11.00000    0.01717    0.01291 =
         0.04249   -0.00561   -0.00519   -0.00107
AFIX 147
H21A  2    0.752166    0.468542    0.231207    11.00000   -1.50000
AFIX   0
O22A  5    0.529292    0.613417    0.251713    11.00000    0.01446    0.02481 =
         0.03626   -0.00507   -0.00369    0.00021
AFIX   6
O1W   5    0.650986    0.348601    0.208170    11.00000    0.01605    0.01367 =
         0.04892   -0.00320   -0.00443    0.00104
D1A   7    0.533482    0.324071    0.219614    11.00000   -1.50000
D1B   7    0.743991    0.298062    0.211106    11.00000   -1.50000

AFIX   0
HKLF 4

REM  mk-19-65lt_a.res in P2(1)2(1)2(1)
REM R1 =  0.0406 for    3313 Fo > 4sig(Fo)  and  0.0484 for all    3680 data
REM    217 parameters refined using      0 restraints

END

WGHT      0.0263      0.4813

REM Highest difference peak  0.246,  deepest hole -0.294,  1-sigma level  0.046
Q1    1   0.5176  0.3424  0.3823  11.00000  0.05    0.25
Q2    1   0.0933  0.6208  0.2892  11.00000  0.05    0.20
Q3    1   0.2780  0.2137  0.3894  11.00000  0.05    0.19
Q4    1   0.4765  0.6966  0.2590  11.00000  0.05    0.19
Q5    1   0.7502  0.2515  0.3930  11.00000  0.05    0.19
Q6    1   0.6288  0.3397  0.4720  11.00000  0.05    0.18
Q7    1   0.3227  0.4974  0.3775  11.00000  0.05    0.18
Q8    1   0.5992  0.2008  0.4416  11.00000  0.05    0.17
Q9    1  -0.1814  0.6584  0.2511  11.00000  0.05    0.17
Q10   1   0.3353  0.5295  0.2518  11.00000  0.05    0.17
;
_shelx_res_checksum   55861

_shelx_hkl_file
;
   0   0   4 30836.2 591.562   7
   0   0   4 29337.7 604.641   2
   0   0  -4 29771.2 582.065   3
   0   0  -5 43.8129 103.646   3
   0   0   5 2.72672 104.558   3
   0   0   5-117.189 127.041   2
   0   0   5-34.4606 113.845   7
   0   0  -5 48.4966 124.194   7
   0   0   6 240911. 2033.27   7
   0   0   6 242023. 1257.93   6
   0   0  -6 244640. 2034.98   7
   0   0  -6 241686. 2024.02   3
   0   0   6 242140. 2010.56   3
   0   0   6 242244. 2126.45   2
   0   0  -7 33.4124 149.262   7
   0   0   7-120.516 146.672   7
   0   0   7 488.916 168.170   2
   0   0   7-19.3950 131.872   3
   0   0  -7 417.115 156.528   3
   0   0   7-1.12350 84.8249   6
   0   0   8 292590. 1603.65   6
   0   0   8 296952. 2605.62   7
   0   0  -8 299178. 2607.13   7
   0   0  -8 295162. 2591.66   3
   0   0   8 298652. 2582.37   3
   0   0   8 295988. 2727.60   2
   0   0   9 36.4450 94.5374   6
   0   0  -9 81.0145 162.181   7
   0   0   9 73.4291 139.201   7
   0   0  -9-79.7707 141.015   3
   0   0   9-1.79027 129.282   2
   0   0   9 286.896 156.818   3
   0   0  10 791.445 127.947   6
   0   0 -10 725.344 88.8823   5
   0   0  10 727.267 214.630   7
   0   0 -10 821.714 219.703   7
   0   0  10 573.100 157.081   2
   0   0  10 830.016 205.862   3
   0   0 -10 892.663 203.129   3
   0   0  11-27.0325 96.7573   6
   0   0 -11-29.4025 63.8242   5
   0   0 -11 2.00919 135.522   3
   0   0  11-5.67814 153.631   2
   0   0  11 10.5108 169.944   3
   0   0  11 136.097 202.118   7
   0   0 -11-340.435 181.236   7
   0   0 -12 7028.08 231.620   5
   0   0 -12 6899.05 512.442   7
   0   0  12 7130.35 320.184   6
   0   0  12 7953.32 547.133   7
   0   0  12 7829.43 531.391   3
   0   0 -12 6894.44 511.454   3
   0   0  12 7995.26 571.768   2
   0   0  13-135.035 95.8465   6
   0   0 -13-178.565 161.561   7
   0   0 -13 212.706 162.809   3
   0   0  13 127.314 186.098   2
   0   0  13 192.962 166.048   3
   0   0 -13-48.3085 69.7589   5
   0   0 -14 35420.6 541.457   5
   0   0 -14 36069.7 1218.62   3
   0   0  14 36637.8 1207.89   3
   0   0 -14 35573.6 1221.20   7
   0   0  14 36373.5 1238.36   7
   0   0  14 35603.1 750.616   6
   0   0  15 134.987 114.628   6
   0   0 -15 197.591 176.755   3
   0   0  15-111.777 170.668   3
   0   0  16 3472.39 268.860   6
   0   0  17 57.0332 130.131   6
   0   0  18 4997.75 339.155   6
   0   0  19 110.921 159.974   6
   0   0  20 58802.2 1179.11   6
   0   0  21 99.4235 158.470   6
   0   0  22 282.246 183.989   6
   0   0  23 202.050 201.686   6
   0   0  24 25696.3 890.468   6
   0   0  25 316.341 202.471   6
   0   0  26-91.4810 160.985   6
   0   0  27 243.044 195.915   6
   0   0  28 9202.88 641.670   6
   0   0  29 137.258 216.039   6
   0   0  30 1144.13 281.241   6
   0  -1   4 8293.78 273.731   8
   0   1   4 7973.93 331.749   7
   0   1  -4 8316.92 345.629   7
   0  -1   4 7959.58 348.576   7
   0  -1  -4 8116.07 332.268   7
   0   1  -4 8226.46 363.590   3
   0  -1  -4 8492.97 249.026   3
   0   1   4 8184.28 242.293   3
   0  -1   4 8919.06 378.967   3
   0  -1   4 8731.70 356.856   2
   0   1  -4 8319.70 335.996   1
   0  -1   4 8128.11 335.487   1
   0   1   4 7683.58 294.967   2
   0  -1   5 152756. 1184.09   8
   0  -1   5 149230. 961.269   6
   0  -1   5 154416. 1593.33   7
   0   1   5 154237. 1506.89   7
   0  -1  -5 155159. 1513.84   7
   0   1  -5 155597. 1585.30   7
   0   1   5 153331. 1211.22   3
   0  -1  -5 152963. 1228.92   3
   0   1  -5 155463. 1689.14   3
   0  -1   5 151372. 1662.08   3
   0   1   5 153220. 1434.95   2
   0  -1   5 152628. 1556.62   1
   0  -1   5 151877. 1627.53   2
   0  -1   6 14224.9 378.378   8
   0  -1   6 14063.6 326.240   6
   0  -1  -6 14865.1 530.295   7
   0   1   6 13781.8 506.304   7
   0   1  -6 13309.3 513.306   7
   0  -1   6 13489.0 520.615   7
   0   1  -6 14263.8 558.620   3
   0   1   6 13811.4 418.161   3
   0  -1   6 13893.4 551.643   3
   0  -1  -6 13806.7 428.642   3
   0   1   6 13833.2 497.130   2
   0  -1   6 13919.5 522.728   1
   0  -1   6 14311.8 553.008   2
   0  -1   7 314595. 1802.61   8
   0   1  -7 318043. 2617.33   7
   0   1   7 317409. 1473.31   6
   0  -1  -7 321085. 2543.74   7
   0   1   7 315937. 2519.66   7
   0  -1   7 317501. 2634.70   7
   0  -1   7 313322. 1626.00   6
   0  -1   7 314464. 2739.86   3
   0   1   7 317604. 2177.56   3
   0  -1  -7 312408. 2203.86   3
   0   1  -7 314098. 2767.53   3
   0   1   7 313007. 2492.46   2
   0  -1   7 319737. 2649.46   1
   0  -1   7 313259. 2732.14   2
   0   1  -8 1979.03 259.734   7
   0  -1   8 2175.57 170.165   6
   0   1   8 2342.59 253.654   7
   0  -1   8 2004.59 249.893   7
   0   1   8 1982.11 146.635   6
   0  -1  -8 2363.15 283.607   7
   0  -1  -8 2345.20 137.727   5
   0  -1   8 2075.91 172.821   8
   0  -1  -8 2019.12 220.576   3
   0   1   8 2003.10 218.755   3
   0   1  -8 1838.53 260.468   3
   0  -1   8 2140.40 269.739   1
   0   1   8 2082.17 249.566   2
   0  -1   8 2559.90 298.214   2
   0  -1   8 2297.73 281.590   3
   0   1   9 1939.06 264.713   7
   0  -1   9 1815.37 263.455   7
   0  -1   9 2001.67 170.467   6
   0   1  -9 2128.59 290.615   7
   0  -1  -9 2337.27 282.072   7
   0  -1  -9 1898.08 130.373   5
   0   1   9 1764.24 144.153   6
   0  -1   9 1951.93 165.027   8
   0   1   9 2036.22 226.643   3
   0   1  -9 2590.10 320.831   3
   0   1   9 1635.21 241.913   2
   0  -1   9 1751.92 269.856   3
   0  -1  -9 1838.91 228.143   3
   0  -1   9 2022.43 276.737   2
   0  -1   9 1991.85 280.481   1
   0   1  10 7973.67 299.324   6
   0  -1 -10 8333.88 515.141   7
   0  -1  10 8866.41 537.165   7
   0   1  10 7930.09 499.084   7
   0   1 -10 8263.49 516.578   7
   0  -1  10 8394.90 325.388   6
   0  -1  10 8355.12 318.962   8
   0  -1 -10 8221.73 248.113   5
   0  -1 -10 8418.91 464.480   3
   0   1  10 8289.94 451.164   3
   0  -1  10 9411.65 573.981   3
   0   1 -10 8466.96 544.773   3
   0   1  10 6810.37 452.803   2
   0  -1  10 9987.82 591.507   2
   0  -1  10 9405.81 553.495   1
   0   1  11 9560.61 569.017   7
   0  -1 -11 10192.5 585.094   7
   0  -1  11 9974.40 367.178   6
   0   1  11 9889.36 343.713   6
   0  -1  11 10019.0 605.648   7
   0   1 -11 9092.29 561.546   7
   0  -1  11 9791.49 347.203   8
   0  -1 -11 9863.61 282.289   5
   0   1  11 9637.13 518.017   3
   0  -1 -11 9925.76 526.222   3
   0  -1  11 10537.6 624.054   3
   0   1 -11 9975.64 610.477   3
   0   1  11 8896.84 550.072   2
   0  -1  11 10235.2 632.938   2
   0  -1  11 9844.98 593.420   1
   0  -1  12 12095.2 691.329   1
   0   1  12 11606.6 668.096   2
   0  -1  12 12924.6 740.297   2
   0  -1  12 12262.2 684.476   7
   0   1  12 12562.8 673.740   7
   0   1 -12 13155.5 699.897   7
   0  -1  12 11970.3 421.656   6
   0   1  12 11539.4 385.083   6
   0  -1 -12 12489.3 679.546   7
   0  -1  12 11961.7 382.868   8
   0  -1 -12 12352.8 326.915   5
   0   1  12 12102.0 605.291   3
   0  -1 -12 11856.6 606.586   3
   0  -1  12 12567.0 706.624   3
   0   1 -12 11547.1 691.885   3
   0   1 -12 12358.2 284.371   5
   0   1  13 59476.4 1547.88   2
   0  -1  13 59078.1 843.973   8
   0   1 -13 59706.6 1539.88   7
   0   1  13 59151.1 908.162   6
   0  -1  13 60510.4 1557.95   7
   0  -1 -13 63104.2 1552.62   7
   0  -1  13 59490.3 964.195   6
   0   1  13 58805.9 1498.50   7
   0  -1 -13 59743.3 731.342   5
   0  -1 -13 60018.7 1415.18   3
   0  -1  13 59445.3 1572.27   3
   0   1 -13 62594.6 1638.06   3
   0   1  13 62256.3 1420.15   3
   0   1 -13 62275.6 651.387   5
   0   1  14 1776.40 190.848   6
   0  -1  14 1743.11 196.206   6
   0  -1 -14 1795.29 151.519   5
   0  -1  14 2082.78 347.746   3
   0   1 -14 1909.75 322.193   3
   0  -1 -14 1367.26 254.332   3
   0   1  14 1533.32 259.536   3
   0  -1 -14 1354.41 285.953   7
   0   1  14 1194.58 274.716   7
   0  -1  15 619.302 150.877   6
   0   1  15 300.111 116.346   6
   0  -1 -15 235.729 87.7977   5
   0   1  15 256.675 161.275   3
   0  -1 -15 130.457 140.063   3
   0   1  16 721.941 207.722   3
   0  -1 -16 954.693 243.924   3
   0   1  16 669.971 153.634   6
   0  -1  16 534.063 165.667   6
   0   1  17 1990.54 336.068   3
   0  -1 -17 2303.48 352.076   3
   0  -1  17 1967.30 227.575   6
   0   1  17 2279.98 234.560   6
   0  -1  18 4259.93 329.771   6
   0   1  18 3998.90 303.261   6
   0   1  19 16567.2 606.088   6
   0  -1  19 16560.3 630.460   6
   0  -1  20 652.781 192.993   6
   0   1  20 451.979 182.740   6
   0  -1  21 101.078 153.780   6
   0   1  21 90.1265 154.482   6
   0   1  22 8244.19 483.645   6
   0  -1  22 7487.05 477.922   6
   0   1  23 12918.9 612.776   6
   0  -1  23 14125.5 659.793   6
   0  -1  24 2448.67 316.976   6
   0   1  24 2825.23 335.141   6
   0  -1  25 1014.07 257.097   6
   0   1  25 1248.15 278.532   6
   0   1  26 887.699 254.053   6
   0  -1  26 1499.38 291.684   6
   0   1  27 14981.6 734.070   6
   0  -1  27 14561.5 767.160   6
   0   1  28 1700.78 344.218   6
   0  -1  28 2017.75 385.443   6
   0   1  29 198.474 259.301   6
   0  -1  29 360.897 280.356   6
   0  -1  30 133.146 271.519   6
   0   1  30 133.236 233.692   6
   0   2   0 69630.3 933.870   8
   0  -2   0 69193.9 778.221   3
   0   2  -1 140.724 93.7606   3
   0   2  -1 78.3115 89.9891   1
   0  -2   1 124.855 98.3022   3
   0  -2  -1 328.302 105.201   8
   0  -2   1 320.129 126.538   8
   0   2   1 253.905 106.071   8
   0   2  -1 123.990 104.895   8
   0   2   1 55.0642 105.308   7
   0  -2  -1 301.344 115.027   7
   0  -2  -2 8609.10 318.711   8
   0  -2   2 8333.66 366.453   7
   0   2   2 7965.94 322.052   8
   0   2  -2 8485.88 348.766   8
   0  -2   2 8603.41 353.254   8
   0  -2   2 8157.94 316.994   1
   0  -2   2 8321.29 293.599   2
   0   2  -2 8153.47 322.066   1
   0   2  -2 8415.37 352.764   3
   0  -2   2 8735.09 364.572   3
   0  -2  -2 8694.68 355.959   7
   0   2   2 8131.51 343.351   7
   0   2  -3 26573.9 615.346   8
   0   2   3 24504.5 528.214   8
   0  -2   3 25740.1 604.803   8
   0  -2   3 25386.1 653.724   7
   0   2  -3 26282.9 667.390   7
   0  -2  -3 25414.9 521.964   8
   0   2  -3 25586.5 591.285   1
   0  -2   3 26030.6 586.015   2
   0  -2   3 25548.6 593.931   1
   0   2  -3 26122.8 666.035   3
   0  -2   3 25309.3 667.189   3
   0  -2  -3 25650.3 621.160   7
   0   2   3 25140.6 613.675   7
   0  -2  -4 4948.74 230.952   8
   0   2  -4 5052.77 328.786   7
   0  -2   4 5493.56 340.181   7
   0   2   4 5212.56 243.174   8
   0  -2   4 5228.33 288.044   8
   0   2  -4 5608.73 307.738   8
   0   2   4 5253.28 323.265   7
   0  -2  -4 5153.55 307.941   7
   0   2   4 5014.84 213.168   2
   0   2  -4 5244.51 308.638   1
   0  -2   4 5153.64 312.058   1
   0  -2   4 4989.36 305.579   2
   0  -2   4 5083.27 333.700   3
   0   2  -4 5251.88 343.101   3
   0  -2  -5 80283.0 867.977   8
   0  -2   5 80408.1 1113.89   8
   0   2   5 79247.2 881.352   8
   0   2  -5 80661.1 1276.86   7
   0   2   5 82293.1 1221.52   7
   0  -2   5 82304.3 1295.75   7
   0  -2  -5 80217.1 1191.31   7
   0  -2  -5 80214.9 698.791   5
   0  -2   5 81143.2 749.797   6
   0   2   5 81016.9 697.598   5
   0   2   5 78222.2 948.901   2
   0   2  -5 79800.5 1193.31   1
   0  -2   5 80189.2 1205.22   1
   0  -2   5 79892.7 1246.95   2
   0  -2   5 80617.6 1349.63   3
   0   2  -5 81663.2 1370.38   3
   0   2  -6 93920.3 1442.62   7
   0  -2  -6 90799.6 879.300   8
   0  -2   6 89243.6 1209.15   8
   0  -2   6 92565.4 1449.95   7
   0  -2  -6 90931.0 1356.89   7
   0   2   6 91205.3 1353.39   7
   0  -2  -6 90845.5 773.360   5
   0  -2   6 90540.1 855.523   6
   0   2   6 91717.6 774.354   5
   0  -2   6 90402.5 1427.16   2
   0  -2   6 89817.7 1361.39   1
   0   2   6 90350.2 1147.84   2
   0   2  -6 88589.3 1350.67   1
   0  -2  -6 88649.7 859.740   3
   0   2  -6 89045.4 1508.18   3
   0  -2   6 91174.6 1527.67   3
   0   2   6 89897.1 845.670   3
   0  -2   7 42831.3 853.060   8
   0   2  -7 43947.7 1050.93   7
   0  -2  -7 43087.2 579.006   8
   0  -2  -7 43341.9 992.790   7
   0  -2   7 43490.9 1055.27   7
   0   2   7 42370.4 511.028   6
   0   2   7 41588.4 970.308   7
   0  -2  -7 42964.4 555.632   5
   0   2   7 43161.9 553.336   5
   0  -2   7 42997.3 634.456   6
   0   2  -7 43513.3 1008.24   1
   0   2   7 42318.4 874.142   2
   0  -2   7 44976.3 1029.30   1
   0  -2   7 44470.9 1067.28   2
   0   2  -7 42157.8 1106.14   3
   0  -2   7 44220.7 1123.65   3
   0   2   7 43950.1 686.909   3
   0  -2  -7 41538.4 680.739   3
   0  -2   8 12767.5 480.846   8
   0  -2  -8 12509.7 296.184   8
   0   2  -8 13066.2 605.726   7
   0   2   8 12611.0 579.153   7
   0  -2  -8 12887.6 588.713   7
   0  -2   8 12513.8 602.665   7
   0   2   8 12663.0 309.137   6
   0  -2  -8 13364.3 326.408   5
   0  -2   8 12740.6 369.830   6
   0   2   8 12697.2 319.772   5
   0  -2   8 14025.7 668.709   3
   0   2  -8 12940.8 654.710   3
   0   2   8 12574.4 417.553   3
   0  -2  -8 12680.6 424.526   3
   0   2   8 13079.4 534.453   2
   0  -2   8 13148.9 627.790   2
   0  -2   8 13346.0 609.267   1
   0  -2   9 86.4982 99.2581   8
   0  -2  -9 55.2612 54.2293   8
   0   2   9-167.833 175.426   7
   0   2  -9-136.625 164.002   7
   0  -2  -9-71.1195 167.737   7
   0  -2   9 51.6115 167.369   7
   0  -2  -9 173.016 81.4606   5
   0  -2   9-12.4104 85.3791   6
   0   2   9 70.7909 78.1931   6
   0   2   9 44.3926 86.0524   5
   0   2  -9 269.788 204.534   3
   0   2   9 46.5762 87.5736   3
   0  -2  -9 86.1786 97.3810   3
   0  -2   9 403.638 149.787   2
   0  -2   9-112.193 168.049   1
   0   2   9-18.9775 113.615   2
   0  -2   9 146.063 137.635   3
   0  -2  10 55140.5 1008.01   8
   0   2  10 53728.1 1276.08   7
   0  -2 -10 55853.1 1307.02   7
   0  -2  10 56745.4 1379.65   7
   0  -2  10 56264.4 842.463   6
   0   2  10 54764.3 723.128   6
   0   2 -10 56286.5 1363.96   7
   0  -2 -10 55285.2 696.013   5
   0   2  10 54847.0 693.471   5
   0   2  10 56583.5 1031.21   3
   0   2 -10 55998.6 1452.63   3
   0  -2  10 54923.5 1420.53   3
   0  -2 -10 55392.7 1035.09   3
   0  -2  10 57070.7 1364.52   1
   0  -2  10 55275.1 1407.21   2
   0   2  10 54855.4 1226.44   2
   0  -2  11 28702.4 740.677   8
   0   2  11 27379.9 544.859   6
   0  -2 -11 27563.8 970.703   7
   0   2 -11 27566.2 1004.28   7
   0  -2  11 27064.1 1001.54   7
   0  -2  11 27802.2 624.657   6
   0   2  11 28301.2 972.635   7
   0  -2 -11 28119.9 516.290   5
   0   2  11 27037.6 505.598   5
   0  -2  11 28807.0 1078.08   3
   0   2  11 27678.5 777.086   3
   0  -2 -11 26110.8 767.422   3
   0   2 -11 28267.9 1082.28   3
   0  -2  11 27408.6 1035.33   2
   0  -2  11 27419.3 994.649   1
   0   2  11 27600.7 926.032   2
   0  -2  12 18711.1 904.719   2
   0  -2  12 19369.5 882.822   1
   0   2  12 19542.5 825.743   2
   0  -2  12 19939.1 619.785   8
   0   2  12 19345.4 479.829   6
   0   2  12 18215.9 819.010   7
   0  -2 -12 20528.2 872.596   7
   0  -2  12 20482.9 912.438   7
   0   2 -12 20652.1 902.133   7
   0  -2  12 19540.6 551.241   6
   0  -2 -12 19188.4 440.742   5
   0   2  12 18955.4 437.300   5
   0   2  12 18808.3 689.473   3
   0   2 -12 19594.3 934.231   3
   0  -2 -12 20876.9 731.775   3
   0  -2  12 19556.4 928.690   3
   0   2 -12 19841.9 348.612   5
   0  -2  13 42379.3 905.355   8
   0  -2 -13 41274.4 1281.41   7
   0   2  13 41733.1 1270.67   7
   0  -2  13 43392.5 1361.82   7
   0   2  13 40537.4 726.807   6
   0  -2  13 42334.1 834.489   6
   0  -2 -13 41225.4 656.948   5
   0   2  13 41151.7 654.630   5
   0  -2 -13 40223.2 1066.33   3
   0   2  13 42040.8 1078.25   3
   0   2  13 41400.5 1249.46   2
   0   2  14 5268.01 501.911   7
   0  -2  14 5630.13 333.519   6
   0   2  14 5582.21 291.595   6
   0   2  14 5083.77 250.623   5
   0  -2 -14 5420.89 260.199   5
   0  -2 -14 5760.62 435.547   3
   0   2  14 5648.62 431.784   3
   0   2  14 5522.91 497.204   2
   0  -2  15-39.9983 110.622   6
   0   2  15 171.073 100.497   6
   0   2  15 81.0820 90.3536   5
   0  -2 -15 43.1008 81.5549   5
   0   2  16 4692.95 250.891   5
   0  -2 -16 5370.71 269.025   5
   0   2  16 4438.78 286.868   6
   0  -2  16 4900.44 325.802   6
   0  -2  17 696.115 175.390   6
   0   2  17 460.550 140.549   6
   0   2  18 62050.1 1096.72   6
   0  -2  18 64891.6 1215.94   6
   0   2  19 7755.46 417.509   6
   0  -2  19 7425.20 448.679   6
   0  -2  20 101.096 165.151   6
   0   2  20 82.9309 164.204   6
   0  -2  21 1105.53 220.821   6
   0   2  21 1452.12 220.624   6
   0  -2  22 1766.96 279.452   6
   0   2  22 1918.82 267.549   6
   0   2  23 1930.80 269.328   6
   0  -2  23 1907.95 296.966   6
   0  -2  24 2358.89 315.146   6
   0   2  24 3127.41 358.721   6
   0  -2  25 2820.77 356.630   6
   0   2  25 2882.78 349.795   6
   0  -2  26 1325.13 277.883   6
   0   2  26 1308.87 290.868   6
   0  -2  27 2429.25 346.477   6
   0  -2  28 888.244 319.383   6
   0  -2  29 1918.43 403.711   6
   0  -3   0 308.374 163.522   8
   0   3   0 80.1051 127.684   8
   0   3   0 124.352 80.6809   5
   0  -3   0 361.066 119.577   3
   0   3   0 115.361 95.8162   3
   0  -3   0 204.714 66.2200   2
   0  -3  -1 29164.3 747.565   7
   0  -3   1 29258.5 749.914   8
   0   3  -1 27762.1 745.017   8
   0   3   1 28518.0 727.439   8
   0  -3  -1 28582.7 721.057   8
   0   3  -1 28473.3 405.234   5
   0   3   1 28385.1 427.276   5
   0   3  -1 28196.9 671.677   1
   0   3   1 27152.4 531.756   3
   0  -3   1 28286.8 503.249   2
   0   3  -1 28917.3 680.280   3
   0  -3   1 28056.9 672.509   3
   0  -3  -1 26626.7 534.093   3
   0  -3  -2 134478. 1603.98   7
   0   3   2 133528. 1605.15   7
   0   3  -2 132442. 1634.07   8
   0  -3  -2 131427. 1509.84   8
   0   3   2 130898. 1530.60   8
   0  -3   2 129196. 1597.24   8
   0   3  -2 131577. 854.384   5
   0   3   2 131849. 935.068   5
   0   3  -2 134540. 1580.71   3
   0  -3   2 128408. 1552.45   3
   0  -3  -2 127682. 988.311   3
   0  -3   2 133627. 1265.09   2
   0   3  -2 136434. 1486.18   1
   0  -3   2 129632. 1468.87   1
   0  -3   3 934.690 204.640   7
   0   3   3 1105.21 196.787   7
   0  -3  -3 847.134 178.352   7
   0   3   3 1141.43 179.040   8
   0  -3  -3 765.479 159.048   8
   0   3  -3 820.906 188.154   8
   0  -3   3 1217.45 191.988   8
   0   3   3 866.517 109.043   5
   0  -3   3 1275.35 164.376   2
   0   3  -3 1085.63 191.082   3
   0   3  -3 870.630 175.739   1
   0  -3   3 936.743 187.749   1
   0  -3   3 1142.22 202.940   3
   0  -3   4 117436. 1681.68   7
   0   3   4 106205. 1337.90   8
   0  -3   4 109980. 1548.79   8
   0  -3  -4 107749. 1319.48   8
   0   3  -4 112135. 1550.86   8
   0   3   4 110965. 1541.27   7
   0  -3  -4 109417. 1507.36   7
   0  -3   4 111227. 873.047   6
   0   3   4 106774. 895.520   5
   0  -3   4 111419. 1469.46   1
   0   3   4 107942. 780.302   2
   0   3  -4 110841. 1470.99   1
   0  -3   4 111688. 1433.85   2
   0   3  -4 116186. 1685.04   3
   0  -3   4 112547. 1652.88   3
   0   3  -5 84112.7 1361.86   8
   0   3  -5 85561.5 1486.15   7
   0   3   5 82276.2 1168.39   8
   0  -3   5 85625.6 1482.36   7
   0  -3   5 83008.5 1349.70   8
   0  -3  -5 81886.1 1135.39   8
   0  -3  -5 81419.0 1352.77   7
   0   3   5 84227.2 1393.23   7
   0  -3  -5 82190.0 813.573   5
   0   3   5 81603.9 807.336   5
   0  -3   5 84301.0 806.906   6
   0   3  -5 82108.3 1324.41   1
   0   3   5 83118.1 859.106   2
   0  -3   5 84856.5 1344.29   2
   0  -3   5 86334.9 1354.82   1
   0  -3   5 83748.8 1509.27   3
   0   3  -5 84212.4 1510.75   3
   0   3  -6 18869.6 733.702   7
   0  -3   6 20818.7 775.024   7
   0  -3  -6 19378.8 541.116   8
   0  -3   6 19717.2 668.735   8
   0   3   6 20442.2 716.891   7
   0  -3  -6 18827.6 680.453   7
   0  -3  -6 19114.2 409.301   5
   0   3   6 18672.2 406.509   5
   0  -3   6 18725.5 413.127   6
   0  -3   6 18459.6 752.010   3
   0   3  -6 18736.9 760.085   3
   0  -3   6 19686.1 699.952   2
   0  -3   6 18596.5 677.639   1
   0   3  -6 19702.6 686.831   1
   0   3   6 20517.7 501.202   2
   0  -3  -7 78.7549 99.9369   8
   0  -3   7 172.168 139.465   8
   0  -3   7-62.4520 150.163   7
   0  -3  -7-39.2659 162.372   7
   0   3   7 169.655 169.878   7
   0   3  -7 17.7930 162.519   7
   0  -3  -7 36.9534 104.898   5
   0  -3   7 101.682 84.6930   6
   0   3   7 26.6401 94.1770   5
   0  -3   7 140.637 154.341   3
   0   3   7 93.1953 99.5828   2
   0  -3   7 107.664 142.718   1
   0  -3   7 57.0965 122.445   2
   0   3  -7 370.443 208.135   3
   0   3  -7 225.481 156.286   1
   0  -3  -8 214.945 90.3563   8
   0  -3   8-27.6581 105.461   8
   0   3   8 105.337 164.871   7
   0  -3  -8 135.130 178.865   7
   0  -3   8 247.939 158.301   7
   0   3  -8 270.384 168.197   7
   0  -3  -8 143.105 97.0322   5
   0  -3   8 147.190 96.6108   6
   0   3   8 120.524 71.3598   6
   0   3   8 69.8693 91.6428   5
   0  -3   8 10.8345 130.146   2
   0  -3   8 63.6777 137.401   3
   0  -3   8 436.327 201.666   1
   0   3  -8 101.857 149.248   3
   0   3  -8 208.249 161.380   1
   0  -3  -8 57.8705 62.5890   3
   0   3   8 270.194 122.721   2
   0   3  -9 31114.6 999.843   1
   0   3   9 33197.1 853.174   2
   0  -3   9 34469.3 1052.71   1
   0  -3   9 34392.1 1079.21   2
   0  -3   9 33714.5 909.226   8
   0  -3  -9 32668.8 637.421   8
   0   3  -9 33630.0 1078.41   7
   0   3   9 33409.8 501.404   6
   0   3   9 35025.1 1032.88   7
   0  -3  -9 34428.3 1032.02   7
   0  -3   9 34766.8 1106.78   7
   0  -3  -9 34403.7 588.960   5
   0  -3   9 33294.2 644.031   6
   0   3   9 33290.9 580.655   5
   0   3  -9 32509.2 436.352   5
   0  -3  -9 32617.9 610.689   3
   0  -3   9 32497.7 1122.45   3
   0   3  -9 34498.3 1165.05   3
   0  -3  10 76253.4 1630.48   1
   0   3  10 75891.4 1382.19   2
   0  -3  10 76919.8 1702.98   2
   0   3 -10 78584.5 1698.99   7
   0  -3 -10 72916.0 910.525   8
   0  -3  10 74670.7 1370.17   8
   0  -3 -10 73378.4 1562.20   7
   0   3  10 74514.7 1570.18   7
   0  -3  10 75689.4 1014.69   6
   0   3  10 74046.8 797.071   6
   0  -3  10 75373.3 1687.78   7
   0  -3 -10 75006.6 893.195   5
   0   3  10 73403.7 880.405   5
   0   3 -10 76244.9 673.008   5
   0  -3 -10 73639.1 1024.45   3
   0   3 -10 74837.9 1783.44   3
   0  -3  10 75998.8 1778.44   3
   0   3  11 79263.2 1497.68   2
   0  -3  11 77473.0 1715.52   1
   0  -3  11 78304.4 1798.85   2
   0  -3  11 80239.3 1435.11   8
   0  -3 -11 79401.9 897.826   8
   0   3 -11 79399.4 1771.99   7
   0  -3 -11 78320.0 1669.18   7
   0   3  11 79044.5 1677.27   7
   0   3  11 76809.5 866.656   6
   0  -3  11 77952.8 1776.61   7
   0  -3  11 76788.5 1065.02   6
   0  -3 -11 79353.0 936.850   5
   0   3  11 77478.4 926.787   5
   0   3 -11 77901.4 702.370   5
   0  -3 -11 76884.8 1144.27   3
   0   3 -11 77437.1 1871.55   3
   0  -3  11 76442.9 1843.64   3
   0   3  12 222.809 166.062   2
   0  -3 -12 238.570 114.079   3
   0  -3  12 197.416 199.860   1
   0  -3  12 279.210 126.864   8
   0  -3 -12 186.887 181.692   7
   0   3  12 333.379 200.054   7
   0  -3 -12 209.660 97.0783   5
   0  -3  12 146.419 103.153   6
   0   3  12 235.209 93.5103   6
   0   3  12 120.015 92.9452   5
   0   3 -12 102.059 62.5969   5
   0  -3  13 26407.0 677.614   6
   0  -3 -13 26094.6 1053.15   7
   0   3  13 28982.2 1088.78   7
   0   3  13 26651.3 569.146   6
   0   3  13 25766.9 568.409   5
   0  -3 -13 26783.2 576.436   5
   0  -3  13 26490.6 839.256   8
   0   3  13 26778.8 977.187   2
   0  -3 -14 125.547 105.517   5
   0   3  14 144.862 97.2704   6
   0  -3  14 208.260 116.852   6
   0   3  14 168.664 105.001   5
   0   3  14 460.459 206.838   2
   0   3  15 3141.30 220.219   5
   0  -3 -15 3061.98 222.627   5
   0   3  15 2743.67 221.283   6
   0  -3  15 2721.19 254.962   6
   0   3  15 2809.26 368.742   2
   0   3  16 17449.9 501.670   5
   0  -3 -16 17853.2 507.320   5
   0  -3  16 17809.0 621.158   6
   0   3  16 17708.1 532.398   6
   0  -3  17 1701.21 234.240   6
   0   3  17 1824.24 207.777   6
   0  -3 -17 1733.49 178.765   5
   0   3  17 1906.74 187.187   5
   0   3  18 380.220 132.368   6
   0  -3  18 589.975 180.125   6
   0   3  19 8538.92 426.362   6
   0  -3  19 9039.39 495.082   6
   0  -3  20 3022.66 320.928   6
   0   3  20 3351.50 291.221   6
   0  -3  21 6356.17 441.652   6
   0  -3  22 1525.89 256.503   6
   0  -3  23 604.746 202.958   6
   0  -3  24 1209.26 253.694   6
   0  -3  25 229.951 168.003   6
   0  -3  26 81.3133 196.493   6
   0  -3  27 146.639 180.531   6
   0  -3  28 189.579 200.568   6
   0  -3  29 1394.51 310.532   6
   0  -4   0 15704.5 644.232   7
   0  -4   0 17201.5 659.830   8
   0   4   0 16171.9 654.511   8
   0   4   0 17125.1 373.769   5
   0  -4   0 16904.4 358.245   2
   0   4   0 16911.3 550.827   3
   0  -4   0 16878.4 548.626   3
   0  -4  -1 11712.7 560.005   7
   0   4   1 11936.6 563.471   8
   0  -4  -1 12147.5 559.274   8
   0   4  -1 12497.8 582.650   8
   0  -4   1 12287.0 570.962   8
   0   4   1 12257.7 329.428   5
   0   4  -1 12738.1 320.615   5
   0  -4  -1 11987.3 426.621   3
   0  -4   1 11381.1 491.064   3
   0   4  -1 12200.8 507.242   3
   0   4  -1 12049.8 524.709   1
   0   4   1 11863.6 424.184   3
   0  -4   1 11884.6 360.415   2
   0  -4  -2 621.969 205.652   7
   0   4  -2 577.887 210.037   8
   0   4   2 463.739 157.333   8
   0  -4  -2 467.027 158.318   8
   0  -4   2 828.315 185.618   8
   0   4  -2 606.219 106.805   5
   0   4   2 339.357 99.9956   5
   0   4  -2 520.773 171.639   1
   0  -4   2 335.074 145.328   3
   0   4   2 535.447 114.846   3
   0   4  -2 396.702 162.735   3
   0  -4   2 523.233 111.396   2
   0  -4  -2 506.192 112.584   3
   0  -4  -3 510.349 206.621   7
   0   4   3 885.635 199.585   7
   0  -4   3 675.617 225.391   7
   0  -4  -3 457.741 152.582   8
   0  -4   3 840.690 205.460   8
   0   4   3 720.340 179.447   8
   0   4  -3 1140.02 241.408   8
   0  -4   3 563.395 82.7757   6
   0   4   3 689.034 119.993   5
   0   4  -3 724.698 107.241   5
   0  -4   3 630.590 171.311   1
   0   4  -3 481.495 175.031   1
   0  -4  -3 659.898 98.7909   3
   0   4  -3 619.180 176.453   3
   0  -4   3 882.494 190.235   3
   0  -4   3 608.790 133.464   2
   0   4   4 2554.02 315.624   7
   0  -4  -4 2268.23 296.632   7
   0  -4   4 2461.90 321.054   7
   0  -4   4 2914.82 305.340   8
   0   4  -4 3123.54 317.599   8
   0   4   4 2904.89 309.912   8
   0  -4  -4 2719.05 278.330   8
   0  -4   4 2410.91 145.804   6
   0   4   4 2893.16 198.252   5
   0   4  -4 2615.66 151.404   5
   0   4  -4 2463.66 300.197   3
   0  -4   4 2701.45 244.030   2
   0   4  -4 2279.04 266.774   1
   0  -4   4 2216.10 269.671   1
   0  -4   4 2144.60 278.610   3
   0   4   5 14830.7 292.757   2
   0  -4   5 15796.7 611.669   2
   0  -4   5 15885.3 649.975   1
   0   4  -5 15148.9 629.976   1
   0  -4  -5 15275.5 666.159   7
   0   4   5 16546.5 693.700   7
   0  -4   5 15596.0 722.550   7
   0  -4  -5 14997.9 592.376   8
   0  -4   5 15311.1 659.331   8
   0  -4   5 15731.3 374.087   6
   0   4   5 15214.9 397.591   5
   0   4  -5 15787.5 338.831   5
   0   4  -5 15848.0 719.658   3
   0  -4   5 16348.3 726.076   3
   0   4   6 2400.86 307.597   7
   0  -4  -6 1356.73 248.851   7
   0  -4   6 1900.33 304.445   7
   0  -4   6 2251.91 276.889   8
   0  -4  -6 2152.43 244.397   8
   0   4   6 2320.53 182.945   5
   0  -4   6 2120.81 163.834   6
   0   4  -6 2224.08 138.798   5
   0   4  -6 2186.82 287.403   1
   0  -4   6 1735.49 266.775   1
   0  -4   6 2182.69 307.261   3
   0   4  -6 2395.66 312.986   3
   0  -4   6 1900.53 239.444   2
   0   4   6 2104.42 150.392   2
   0   4   7 25059.7 567.603   2
   0  -4   7 25537.9 871.010   1
   0  -4   7 25524.7 867.094   2
   0   4  -7 25057.3 864.792   1
   0   4   7 24275.3 883.810   7
   0  -4  -7 25715.0 900.657   7
   0   4  -7 27145.7 985.726   7
   0  -4   7 25461.5 962.748   7
   0  -4  -7 25453.7 729.078   8
   0  -4   7 26844.2 889.865   8
   0  -4   7 25806.4 530.260   6
   0   4   7 24762.1 526.907   5
   0   4  -7 25198.3 424.182   5
   0  -4   7 25630.7 981.498   3
   0   4  -7 25947.0 986.858   3
   0   4   8 3948.60 264.093   2
   0  -4   8 4443.58 392.918   2
   0  -4   8 4200.45 396.019   1
   0   4  -8 4215.27 392.763   1
   0  -4   8 4040.15 416.987   7
   0  -4   8 4274.03 378.136   8
   0  -4  -8 4145.36 304.206   8
   0  -4  -8 4959.84 436.294   7
   0   4   8 4055.76 399.321   7
   0   4  -8 4060.73 428.540   7
   0   4   8 4083.95 235.526   5
   0  -4   8 4057.70 230.629   6
   0   4  -8 4141.90 179.236   5
   0   4  -8 4243.04 426.261   3
   0  -4   8 4126.07 438.024   3
   0   4   9 26590.6 720.847   2
   0   4  -9 26876.6 960.259   1
   0  -4   9 27576.9 998.317   2
   0  -4   9 26227.2 952.063   1
   0   4  -9 26898.6 1037.84   7
   0  -4   9 27279.6 922.792   8
   0  -4  -9 26173.5 708.376   8
   0   4   9 25960.3 975.095   7
   0  -4   9 26677.1 1041.46   7
   0  -4  -9 29314.1 1020.64   7
   0  -4  -9 28426.7 599.072   5
   0   4   9 26225.0 571.701   5
   0  -4   9 26055.9 590.269   6
   0   4  -9 26635.0 443.039   5
   0  -4   9 26562.7 1070.17   3
   0   4  -9 26534.0 1086.22   3
   0   4  10 19180.5 661.251   2
   0   4 -10 18697.6 838.528   1
   0  -4  10 19443.9 878.762   2
   0  -4  10 19516.8 854.733   1
   0  -4  10 19808.5 794.726   8
   0   4 -10 19327.2 908.272   7
   0  -4 -10 18273.5 581.313   8
   0  -4  10 17769.6 879.889   7
   0   4  10 19324.9 858.319   7
   0  -4  10 18221.8 519.728   6
   0  -4 -10 18747.2 839.826   7
   0  -4 -10 18689.9 492.677   5
   0   4  10 18159.4 484.308   5
   0   4 -10 19244.3 377.185   5
   0   4 -10 20441.5 986.112   3
   0  -4  11 6700.46 472.840   8
   0  -4 -11 7269.12 557.629   7
   0   4  11 7088.34 550.776   7
   0  -4  11 6340.83 325.448   6
   0  -4 -11 6872.53 311.095   5
   0   4  11 6835.57 315.635   5
   0   4 -11 6748.19 234.658   5
   0   4  11 7131.35 445.283   2
   0  -4  11 7278.91 556.603   1
   0   4 -11 6428.92 527.032   1
   0  -4  12 446.132 145.245   8
   0  -4 -12 347.310 213.115   7
   0   4  12 551.767 222.869   7
   0  -4 -12 602.228 134.265   5
   0  -4  12 579.848 138.737   6
   0   4  12 551.819 129.511   5
   0   4  12 1119.79 215.159   2
   0  -4  13 7252.05 370.644   6
   0  -4 -13 7102.03 332.319   5
   0  -4  13 7695.89 515.725   8
   0   4  13 6686.11 485.190   2
   0   4  13 6664.35 322.451   5
   0  -4  14 2139.13 216.387   6
   0   4  14 2163.06 205.036   5
   0  -4 -14 2375.59 222.008   5
   0   4  15 16774.0 517.703   5
   0  -4 -15 17321.2 523.351   5
   0  -4  15 17711.5 604.407   6
   0  -4  16-22.4762 114.889   6
   0  -4 -16 120.183 116.226   5
   0   4  16 178.117 113.572   5
   0  -4  17 73.0693 122.782   6
   0  -4 -17-53.3854 105.108   5
   0   4  17 116.601 121.687   5
   0  -4  18 2810.99 287.548   6
   0  -4  19 740.688 192.601   6
   0  -4  20 10289.8 544.173   6
   0  -4  21 6268.51 449.217   6
   0  -4  22 1118.46 261.719   6
   0  -4  23 3380.79 360.297   6
   0  -4  24 2605.24 338.041   6
   0  -4  25 792.356 236.309   6
   0  -4  26 3836.27 412.404   6
   0  -4  27 886.022 284.940   6
   0  -4  28 3562.99 429.902   6
   0   5   0-119.505 151.263   8
   0  -5   0 292.496 189.430   8
   0  -5   0-372.771 184.163   7
   0   5   0 32.7723 117.948   3
   0   5   0 226.888 163.763   1
   0  -5   0 18.7878 58.0071   2
   0  -5   0 118.090 121.021   3
   0   5   0-124.474 95.0965   5
   0   5   0-12.9521 59.7132   4
   0  -5  -1 10607.1 600.564   7
   0  -5   1 10669.7 368.288   2
   0   5   1 9778.92 446.616   3
   0   5  -1 10681.4 528.066   3
   0   5  -1 10318.4 541.440   1
   0   5   1 10384.6 338.877   5
   0   5  -1 10509.0 331.379   5
   0  -5   1 10319.1 593.469   8
   0   5   1 9917.13 586.715   8
   0   5  -1 9874.63 590.276   8
   0  -5  -1 10752.4 591.587   8
   0  -5  -1 9582.58 433.144   3
   0  -5   1 10612.4 522.875   3
   0  -5  -2 44545.2 1188.27   7
   0  -5   2 45402.6 841.312   2
   0   5  -2 42233.2 1069.42   1
   0   5   2 43774.8 689.866   5
   0   5  -2 43038.7 648.052   5
   0  -5   2 41493.2 509.024   6
   0   5   2 44826.1 1191.30   8
   0   5  -2 44357.0 1225.27   8
   0  -5  -2 45106.9 1165.26   8
   0  -5   2 44391.6 1213.09   8
   0  -5   2 41997.3 1083.92   3
   0   5  -2 44222.1 1114.74   3
   0  -5  -2 43752.1 843.836   3
   0   5   3 5009.07 428.880   7
   0  -5  -3 5560.46 457.389   7
   0  -5   3 5066.02 315.107   2
   0   5  -3 5351.87 406.890   1
   0  -5   3 5139.43 200.896   6
   0   5  -3 5367.33 236.817   5
   0   5   3 4866.63 249.873   5
   0  -5  -3 4656.45 382.218   8
   0  -5   3 4969.25 423.474   8
   0   5  -3 5230.03 411.972   3
   0  -5   3 5803.38 441.130   3
   0  -5  -3 5301.53 269.510   3
   0  -5   4 5476.49 489.503   7
   0  -5  -4 5316.72 398.277   8
   0  -5   4 5457.07 458.156   8
   0  -5  -4 5469.46 459.548   7
   0   5   4 5354.21 443.009   7
   0   5  -4 5026.18 413.877   1
   0  -5   4 4912.16 339.463   2
   0  -5   4 4250.11 376.911   1
   0  -5   4 5431.55 220.297   6
   0   5   4 5361.36 267.894   5
   0   5  -4 5410.34 238.197   5
   0   5  -4 5642.67 443.097   3
   0  -5  -4 5044.33 228.417   3
   0  -5   4 5321.94 434.431   3
   0  -5   5 29498.5 1009.92   8
   0  -5  -5 28956.9 911.740   8
   0  -5   5 30991.7 1102.66   7
   0  -5  -5 29860.1 1010.63   7
   0   5   5 30229.5 1027.66   7
   0  -5   5 29018.9 945.233   1
   0  -5   5 29786.1 863.191   2
   0   5  -5 28717.7 933.117   1
   0   5   5 29471.1 600.189   5
   0  -5   5 30128.6 534.597   6
   0   5  -5 31448.4 530.806   5
   0  -5   5 30827.9 1045.71   3
   0   5  -5 29679.4 1044.97   3
   0  -5   6 160.354 200.521   8
   0  -5  -6 368.677 161.157   8
   0  -5   6 292.692 202.087   7
   0  -5  -6-66.4047 163.545   7
   0   5   6 282.820 169.974   7
   0  -5   6 272.843 175.118   3
   0   5  -6 203.005 184.366   1
   0  -5   6 427.791 215.081   1
   0   5  -6 85.8880 221.462   3
   0  -5   6 47.4751 129.340   2
   0  -5   6 381.318 115.578   6
   0   5   6 222.959 118.142   5
   0   5  -6 355.668 103.842   5
   0  -5  -7 29159.4 898.000   8
   0  -5   7 28935.2 1104.07   7
   0  -5   7 29258.2 1028.18   8
   0  -5  -7 28565.6 1021.49   7
   0   5   7 29820.9 1055.26   7
   0   5   7 28007.2 496.147   2
   0  -5   7 28665.3 980.432   1
   0  -5   7 29476.0 971.019   2
   0   5  -7 27458.6 965.854   1
   0   5   7 27205.3 604.044   5
   0  -5   7 28116.2 577.398   6
   0   5  -7 29428.7 510.473   5
   0  -5   7 28520.8 1096.59   3
   0   5  -7 28900.2 1111.97   3
   0  -5  -8 10480.4 534.048   8
   0  -5   8 10477.5 632.451   8
   0  -5  -8 10469.7 640.220   7
   0   5   8 9461.10 625.793   7
   0  -5   8 10357.9 605.569   2
   0   5   8 10349.8 363.514   2
   0  -5   8 11559.4 652.098   1
   0   5  -8 10180.2 618.650   1
   0   5   8 9817.55 380.040   5
   0  -5   8 10028.3 370.065   6
   0   5  -8 10409.1 309.039   5
   0  -5   8 9920.60 687.660   3
   0   5  -8 11448.0 730.786   3
   0  -5  -9 3835.33 429.801   7
   0   5   9 4375.28 455.264   7
   0  -5   9 4354.08 432.622   1
   0   5  -9 3836.51 402.578   1
   0  -5   9 4340.42 413.877   2
   0  -5   9 3654.26 245.962   6
   0   5   9 3575.96 250.491   5
   0   5  -9 3812.47 194.820   5
   0  -5  -9 3206.69 316.780   8
   0  -5   9 4142.68 419.056   8
   0  -5  10 339.581 177.027   8
   0  -5 -10 428.692 154.606   8
   0   5  10-32.8342 186.662   7
   0  -5 -10 375.589 218.351   7
   0  -5  10 164.074 167.563   1
   0   5 -10 423.702 188.127   1
   0  -5  10 380.022 124.798   6
   0   5  10 267.238 105.800   5
   0   5 -10 466.878 94.0228   5
   0  -5  11 1945.99 207.486   6
   0   5  11 1575.32 195.596   5
   0  -5  11 1574.90 280.273   8
   0  -5  12 27195.6 702.385   6
   0  -5  12 28760.7 1075.64   8
   0   5  12 27257.6 663.427   5
   0   5  13 170.535 119.713   5
   0  -5  13 57.1212 126.586   8
   0  -5  13 176.090 126.084   6
   0  -5  14 2017.12 230.519   6
   0   5  14 1744.80 200.355   5
   0  -5  15 586.410 156.680   6
   0   5  15 448.002 137.898   5
   0   5  16 3508.76 281.198   5
   0  -5  16 3752.50 311.549   6
   0   5  17 4236.57 303.412   5
   0  -5  17 4140.98 334.397   6
   0   5  18 6816.77 385.840   5
   0  -5  18 7172.77 441.473   6
   0  -5  19 3600.85 335.048   6
   0  -5  20 11294.2 577.180   6
   0  -5  21 633.047 189.315   6
   0  -5  22 240.514 177.347   6
   0  -5  23 31.3106 168.754   6
   0  -5  24 181.901 193.863   6
   0  -5  25 831.486 254.297   6
   0  -5  26 6335.63 515.041   6
   0  -5  27 413.308 240.862   6
   0  -5  28 4589.48 491.666   6
   0  -6   0 295335. 3378.57   7
   0   6   0 280495. 3045.10   1
   0   6   0 288694. 2756.66   3
   0   6   0 288647. 1879.12   5
   0  -6   0 291191. 3322.10   8
   0  -6   0 284498. 2730.77   3
   0  -6   1 3925.94 420.462   7
   0  -6  -1 3777.25 427.216   7
   0  -6  -1 3647.99 155.770   2
   0  -6   1 3860.82 242.542   2
   0   6  -1 3435.89 360.706   1
   0   6  -1 3553.17 340.942   3
   0   6   1 3623.60 302.741   3
   0   6  -1 4280.73 246.628   5
   0   6   1 3637.64 236.570   5
   0  -6   1 4612.29 452.672   8
   0  -6  -1 4437.01 419.251   8
   0  -6  -1 3529.77 305.871   3
   0   6   1 3357.49 156.183   4
   0  -6   1 3946.96 360.691   3
   0  -6   2 1368.23 276.271   8
   0  -6  -2 1263.85 258.415   8
   0  -6  -2 1493.71 284.930   7
   0   6  -2 1495.84 243.584   3
   0  -6   2 1345.96 175.926   2
   0   6  -2 1268.18 247.088   1
   0  -6   2 1395.20 251.086   3
   0  -6  -2 1358.54 181.633   3
   0  -6   2 1290.93 108.039   6
   0   6   2 1378.38 171.446   5
   0   6  -2 1453.97 155.788   5
   0   6   2 1374.19 102.743   4
   0  -6  -3 5414.07 512.407   7
   0   6  -3 5224.32 457.084   3
   0  -6   3 5256.99 347.622   2
   0   6  -3 6241.58 479.604   1
   0   6   3 5134.55 299.084   5
   0   6  -3 6505.06 315.187   5
   0  -6   3 4510.45 200.956   6
   0  -6  -3 5224.25 476.323   8
   0  -6   3 5028.96 505.006   8
   0  -6  -3 4663.82 299.408   3
   0   6   3 4946.38 177.916   4
   0  -6   3 4802.20 465.634   3
   0  -6   4 29896.5 1163.71   7
   0  -6  -4 28211.0 1003.68   8
   0  -6  -4 29719.0 1089.20   7
   0   6  -4 26128.9 944.997   1
   0  -6   4 28015.8 822.032   2
   0   6   4 28804.2 635.970   5
   0  -6   4 28610.9 513.164   6
   0   6  -4 28460.1 567.471   5
   0  -6  -4 27423.5 613.986   3
   0  -6   4 28899.2 1046.84   3
   0   6   4 27478.7 381.428   4
   0   6  -4 28366.0 1051.22   3
   0  -6  -5 17408.8 790.712   8
   0   6   5 16181.3 823.187   7
   0  -6  -5 17415.5 855.297   7
   0   6  -5 16861.8 776.855   1
   0  -6   5 17830.2 700.839   2
   0  -6   5 18328.6 817.461   1
   0   6   5 17435.2 505.791   5
   0  -6   5 17670.1 431.785   6
   0   6  -5 17684.9 445.557   5
   0  -6   5 18793.8 885.430   3
   0   6  -5 16891.8 837.306   3
   0  -6  -6 9653.49 589.790   8
   0   6   6 9218.00 642.837   7
   0  -6  -6 9368.23 637.300   7
   0   6   6 9873.74 395.765   5
   0  -6   6 9352.09 334.981   6
   0   6  -6 9641.12 611.276   1
   0  -6   6 9565.56 544.306   2
   0  -6   6 10456.7 632.072   1
   0   6  -6 10697.7 351.294   5
   0   6  -6 10290.8 685.436   3
   0  -6   6 9910.31 670.194   3
   0  -6   7 22354.4 930.745   1
   0   6  -7 20252.7 894.347   1
   0  -6   7 21518.5 858.171   2
   0   6   7 20303.5 562.762   5
   0  -6   7 20708.5 517.513   6
   0   6  -7 21058.9 484.003   5
   0  -6  -7 21635.1 859.779   8
   0  -6   8 9196.11 360.394   6
   0   6   8 9287.58 402.148   5
   0  -6   8 9570.36 589.220   2
   0  -6   8 9430.53 626.713   1
   0   6  -8 8886.67 612.297   1
   0   6  -8 9117.50 320.130   5
   0  -6  -8 9431.35 561.721   8
   0  -6  -9 166.596 146.573   8
   0  -6   9 68.8806 178.992   1
   0  -6   9 183.936 155.571   2
   0   6  -9 293.591 212.661   1
   0  -6   9 71.9537 93.4661   6
   0   6   9 155.438 140.459   5
   0   6  -9-8.17240 81.0066   5
   0  -6  10 28545.5 686.748   6
   0   6 -10 28309.0 552.746   5
   0  -6 -10 27995.9 945.117   8
   0   6  10 28003.8 697.573   5
   0  -6  11 2018.24 205.241   6
   0   6  11 2117.27 218.584   5
   0  -6  12 6313.76 353.080   6
   0   6  12 6620.71 366.886   5
   0  -6  13 19897.9 633.908   6
   0   6  13 18732.8 601.202   5
   0  -6  14 1091.42 186.137   6
   0   6  14 1171.37 193.508   5
   0  -6  15 13747.8 565.906   6
   0   6  15 12735.0 518.324   5
   0  -6  16 3739.35 322.019   6
   0   6  16 3156.28 278.401   5
   0  -6  17 1935.87 249.549   6
   0   6  17 2712.70 274.840   5
   0  -6  18 8209.19 487.906   6
   0   6  18 8707.39 451.994   5
   0  -6  19 278.445 161.120   6
   0   6  19 201.358 146.889   5
   0  -6  20 5623.73 431.642   6
   0  -6  21 4631.47 397.384   6
   0  -6  22 48.4851 153.914   6
   0  -6  23 3615.82 381.788   6
   0  -6  24 5670.89 478.829   6
   0  -6  25 5479.59 478.949   6
   0  -6  26-26.2099 176.578   6
   0  -6  27 159.139 213.338   6
   0   7   0-104.245 103.554   5
   0   7   0-169.942 177.358   1
   0  -7   0 220.476 157.439   3
   0   7   0 26.2870 115.824   3
   0   7  -1 5235.32 441.506   3
   0   7   1 4730.20 374.231   3
   0   7  -1 5187.77 472.077   1
   0  -7  -1 5116.87 389.069   3
   0  -7   1 5293.96 434.570   3
   0   7   1 5329.07 294.054   5
   0   7  -1 5504.47 292.665   5
   0   7  -2-109.082 102.727   5
   0   7   2 112.039 123.705   5
   0   7  -2 166.504 164.281   1
   0   7  -2 9.88184 133.973   3
   0  -7   2 41.6407 131.575   3
   0   7   3 1718.53 200.957   5
   0   7  -3 1780.86 184.188   5
   0   7  -3 1675.40 316.096   1
   0   7  -3 1512.08 272.902   3
   0  -7   3 1796.22 289.835   3
   0  -7   4 19786.5 451.125   6
   0   7  -4 19657.8 927.186   3
   0   7  -4 20664.8 904.938   1
   0   7   4 20337.1 580.080   5
   0   7  -4 21007.0 531.469   5
   0  -7   4 19277.4 918.502   3
   0   7   5 9312.89 408.888   5
   0  -7   5 10622.4 565.782   2
   0   7  -5 9902.47 693.569   3
   0   7  -5 9640.08 633.938   1
   0   7  -5 10258.3 377.559   5
   0  -7   5 10057.0 341.669   6
   0  -7   6 127.548 75.5757   6
   0   7  -6 302.526 108.134   5
   0   7   6 123.806 129.113   5
   0  -7   6-142.809 185.520   1
   0  -7   6 339.431 166.715   2
   0   7  -6 186.776 149.212   1
   0   7   7 8193.50 398.346   5
   0  -7   7 8331.49 559.361   2
   0   7  -7 8084.21 330.847   5
   0  -7   7 8469.42 344.685   6
   0   7   8 9845.81 431.676   5
   0  -7   8 9727.14 628.617   2
   0   7  -8 10109.9 363.685   5
   0  -7   8 10168.9 391.963   6
   0  -7  -9 986.802 246.828   8
   0  -7   9 1447.57 172.763   6
   0   7  -9 1416.69 152.407   5
   0   7   9 1374.31 196.798   5
   0  -7  10 2252.43 213.694   6
   0   7  10 1868.70 218.124   5
   0  -7  11 4909.24 319.170   6
   0   7  11 4737.99 333.221   5
   0  -7  12 2107.30 232.677   6
   0   7  12 2293.48 247.285   5
   0  -7  13 17389.3 610.753   6
   0   7  13 16203.2 595.078   5
   0  -7  14 726.286 165.846   6
   0   7  14 761.654 185.775   5
   0  -7  15 1448.68 217.381   6
   0   7  15 1517.80 225.986   5
   0  -7  16 82.6910 140.112   6
   0   7  16-224.291 167.628   5
   0  -7  17 9180.80 512.555   6
   0   7  17 9691.67 497.702   5
   0  -7  18 333.145 165.367   6
   0   7  18 127.885 160.082   5
   0  -7  19 494.803 191.476   6
   0   7  19 390.312 177.738   5
   0  -7  20 2161.67 296.735   6
   0   7  20 2249.49 272.731   5
   0  -7  21 273.942 188.445   6
   0  -7  22 1275.12 258.545   6
   0  -7  23 16236.4 769.848   6
   0  -7  24 1840.01 301.834   6
   0  -7  25 453.384 172.300   6
   0  -7  26 372.685 171.087   6
   0   8   0 8556.25 389.240   5
   0   8   1 8482.68 394.890   5
   0   8  -1 8641.14 390.530   5
   0   8  -2 1058.43 163.987   5
   0   8   2 1319.64 187.513   5
   0  -8   2 1060.98 240.712   3
   0   8  -3 3964.12 449.463   3
   0  -8   3 3529.21 419.976   3
   0   8   3 3723.55 280.093   5
   0   8  -3 4036.66 273.924   5
   0   8   4 3954.17 296.313   5
   0   8  -4 3961.49 269.641   5
   0   8   5 1289.85 198.249   5
   0   8  -5 1180.72 160.652   5
   0   8   6 11559.4 486.418   5
   0   8  -6 11808.8 433.510   5
   0   8   7 18674.3 623.654   5
   0   8  -7 17370.0 520.075   5
   0   8  -8 746.801 137.243   5
   0   8   8 649.245 173.378   5
   0  -8   9 2111.33 208.905   6
   0   8   9 2253.52 269.322   5
   0  -8  10 41534.9 869.101   6
   0   8  10 40295.8 940.510   5
   0  -8  11 130.404 103.090   6
   0   8  11 139.701 158.934   5
   0  -8  12 7902.02 417.945   6
   0   8  12 7871.41 445.339   5
   0  -8  13 7917.48 430.095   6
   0   8  13 8231.74 466.112   5
   0  -8  14 11261.2 523.375   6
   0   8  14 10598.9 525.019   5
   0  -8  15 623.004 176.445   6
   0   8  15 481.941 174.651   5
   0  -8  16 8622.26 484.988   6
   0   8  16 8691.02 487.493   5
   0  -8  17 1971.69 266.758   6
   0   8  17 1859.64 256.264   5
   0  -8  18 26390.5 878.474   6
   0   8  18 26006.6 852.332   5
   0  -8  19 422.360 195.380   6
   0   8  19 55.0706 167.904   5
   0  -8  20 2386.70 315.751   6
   0   8  20 2370.16 312.165   5
   0  -8  21 2381.61 321.960   6
   0  -8  22 1404.84 276.700   6
   0  -8  23 182.701 172.673   6
   0  -8  24 4366.68 437.713   6
   0  -8  25 76.3348 175.223   6
   0   9   0 41.0200 135.776   5
   0   9   1 24.1927 133.420   5
   0   9  -1 144.948 133.315   5
   0   9  -2 4950.97 323.957   5
   0   9   2 4595.66 320.366   5
   0   9   3 296.982 159.587   5
   0   9  -3 142.084 145.393   5
   0   9  -4 647.216 153.322   5
   0   9   4 891.563 206.026   5
   0   9   5 53233.0 1077.79   5
   0   9  -5 52246.1 969.139   5
   0   9   6 11644.5 521.860   5
   0   9  -6 10288.5 437.082   5
   0   9  -7 115.719 121.649   5
   0   9   7 53.2438 142.843   5
   0   9  -8 157.281 125.464   5
   0   9   8 366.534 173.378   5
   0   9   9 12527.5 557.624   5
   0   9  10 296.445 168.579   5
   0   9  11 33994.4 928.828   5
   0   9  12 1479.07 249.056   5
   0   9  13 28141.6 866.068   5
   0   9  14 95.6361 166.227   5
   0   9  15 2679.40 310.529   5
   0  -9  15 2331.65 268.287   6
   0   9  16-79.6132 162.969   5
   0  -9  16-165.544 158.171   6
   0   9  17-54.3606 159.537   5
   0  -9  17 264.248 168.185   6
   0   9  18 531.759 199.057   5
   0  -9  18 157.483 169.069   6
   0   9  19 9539.42 565.357   5
   0  -9  19 10501.1 592.004   6
   0   9  20 350.562 194.452   5
   0  -9  20 893.040 232.970   6
   0   9  21 9306.15 569.654   5
   0  -9  21 9049.33 587.719   6
   0  -9  22 2445.48 358.344   6
   0  -9  23 278.205 189.110   6
   0  -9  24 166.592 201.989   6
   0  10   0 9859.22 479.796   5
   0  10  -1 4560.60 337.055   5
   0  10   1 4354.68 340.211   5
   0  10  -2 11849.4 516.039   5
   0  10   2 11241.6 518.406   5
   0  10   3 1687.97 237.492   5
   0  10  -3 1618.32 210.208   5
   0  10   4 193.956 172.863   5
   0  10  -4 453.549 152.031   5
   0  10  -5 3007.31 279.866   5
   0  10   5 3353.94 326.822   5
   0  10  -6 22114.5 678.485   5
   0  10   6 24020.3 794.791   5
   0  10  -7 21765.9 667.636   5
   0  10   7 22346.1 759.867   5
   0  10   8 15954.5 659.620   5
   0  10   9 4888.02 396.610   5
   0  10  10 651.481 225.225   5
   0  10  11 795.461 214.229   5
   0  10  12 551.429 184.221   5
   0  10  13 3208.37 347.692   5
   0  10  14 6562.64 472.741   5
   0  10  15 1764.07 281.025   5
   0  10  16 1219.88 255.227   5
   0  10  17 158.894 191.785   5
   0  10  18 1639.35 290.000   5
   0  10  19 531.245 246.024   5
   0  10  20 361.356 228.202   5
   0  10  21 1280.73 275.453   5
   0 -10  22 523.291 240.627   6
   0 -10  23-114.662 227.413   6
   0  11   0 20.8915 150.598   5
   0  11  -1 259.432 183.279   5
   0  11   1 216.637 174.337   5
   0  11   2-11.9270 189.571   5
   0  11  -2 200.027 193.020   5
   0  11  -3 8966.17 473.979   5
   0  11   3 8078.32 473.473   5
   0  11  -4 313.115 177.038   5
   0  11   4 341.643 169.383   5
   0  11   5 1718.93 268.302   5
   0  11  -5 1682.40 244.546   5
   0  11   6 869.024 217.777   5
   0  11  -6 428.195 191.974   5
   0  11   7 588.020 201.488   5
   0  11   8 3286.82 343.206   5
   0  11   9 111.094 180.191   5
   0  11  10 1139.68 233.867   5
   0  11  11 4113.93 388.253   5
   0  11  12 3198.50 359.899   5
   0  11  13 1340.83 251.826   5
   0  11  14 317.321 185.946   5
   0  11  15 857.632 226.845   5
   0  11  16 110.921 189.596   5
   0  11  17 1641.66 302.285   5
   0  11  18 403.018 228.227   5
   0  11  19 617.188 230.414   5
   0  11  20 2643.03 373.415   5
   0  11  21 351.038 220.345   5
   0  12   0 6864.87 462.862   5
   0  12  -1 3140.28 334.308   5
   0  12   1 2964.83 335.545   5
   0  12  -2 4863.20 390.424   5
   0  12   2 4501.22 407.023   5
   0  12  -3 5630.01 418.540   5
   0  12   3 4967.59 410.259   5
   0  12   4 2743.16 313.793   5
   0  12  -4 3269.77 346.952   5
   0  12  -5 8287.98 485.775   5
   0  12   5 8550.49 529.951   5
   0  12   6 500.892 207.713   5
   0  12   7 536.939 196.580   5
   0  12   8 255.968 205.815   5
   0  12   9 1196.90 259.960   5
   0  12  10 5326.95 451.023   5
   0  12  11 1105.04 259.669   5
   0  12  12 1464.38 305.444   5
   0  12  13 51.5914 190.966   5
   0  12  14 18.9032 182.942   5
   0  12  15 741.943 260.097   5
   0  12  16 316.893 250.274   5
   0  12  17 135.990 220.600   5
   0  12  18 305.516 235.713   5
   0  13   0 109.940 173.110   5
   0  13   1 1229.90 286.265   5
   0  13  -1-128.323 179.234   5
   0  13   2 2039.45 317.348   5
   0  13  -2 2144.78 305.533   5
   0  13  -3 2551.75 310.083   5
   0  13   3 2487.17 322.272   5
   0  13  -4 4679.57 407.487   5
   0  13   4 3372.08 352.607   5
   0  13   5 131.309 187.933   5
   0  13   6 1417.60 289.019   5
   0  13   7 564.588 247.221   5
   0  13   8 301.399 201.072   5
   0  13   9 2548.48 361.339   5
   0  13  10 250.669 210.207   5
   0  13  11 1017.46 277.427   5
   0  13  12 328.154 230.159   5
   0  13  13-33.7532 198.451   5
   0  13  14 1101.37 265.983   5
   0  14   0 2308.48 328.443   5
   0  14   1 329.179 213.262   5
   0  14  -1 262.129 220.926   5
   0  14   2 2458.94 355.817   5
   0  14  -2 2600.79 337.275   5
   0  14   3 393.709 217.433   5
   0  14  -3 265.766 205.258   5
   0  14   4 2013.29 325.251   5
   0  14   5 452.107 252.271   5
   0  14   6 1047.21 281.893   5
   0  14   7 2951.77 386.708   5
   0  14   8 3113.80 401.561   5
   0  14   9 689.833 266.421   5
   0  15   0-24.6979 205.460   5
   0  15   1 850.652 265.540   5
   0  15  -1 930.489 262.025   5
   0  15   2 5176.61 478.464   5
   0  15  -2 4903.04 461.555   5
  -1   0   0 288.793 81.4759   1
  -1   0   0 181.574 71.8333   7
  -1   0   1 15927.7 456.169   8
   1   0   1 15005.9 439.095   8
  -1   0   1 16419.8 391.039   1
  -1   0  -1 15916.4 383.613   7
  -1   0  -2 3222.37 226.039   8
   1   0   2 3029.47 217.465   8
  -1   0   2 3133.34 218.477   8
   1   0  -2 3390.63 218.788   8
   1   0  -2 3244.90 211.857   1
  -1   0   2 3205.73 205.299   1
  -1   0   2 3287.41 242.058   2
   1   0  -2 3518.61 244.938   2
  -1   0  -2 3153.48 215.871   7
   1   0   2 3109.31 206.771   7
  -1   0  -3 101280. 1141.70   8
   1   0   3 102945. 1143.00   8
  -1   0   3 101408. 1112.51   8
   1   0  -3 102249. 1103.58   8
  -1   0   3 102166. 1259.11   2
   1   0  -3 100817. 1154.33   1
  -1   0   3 102930. 1168.83   1
   1   0  -3 101524. 1247.28   2
   1   0   3 100635. 1196.76   7
  -1   0  -3 100495. 1204.15   7
  -1   0  -4 1209.15 166.694   8
   1   0   4 855.363 141.302   8
  -1   0   4 1268.34 157.001   8
   1   0  -4 1095.04 151.326   8
  -1   0   4 1112.30 111.994   7
   1   0   4 1127.99 205.513   7
   1   0  -4 954.651 103.264   7
  -1   0  -4 1142.83 205.797   7
  -1   0   4 1226.02 195.141   1
   1   0  -4 1113.03 192.170   1
  -1   0   4 1158.12 187.042   2
   1   0  -4 1559.06 223.685   2
  -1   0  -5 11.0167 78.5049   5
  -1   0   5 65.9279 96.0711   8
   1   0   5 52.4093 101.526   8
  -1   0  -5-32.3121 103.523   8
   1   0  -5 28.7506 93.9326   8
  -1   0   5 56.9423 153.785   1
  -1   0   5-50.8557 127.167   2
   1   0  -5 117.261 143.275   2
   1   0   5 200.648 175.713   7
  -1   0   5 80.4251 85.4137   7
   1   0  -5-65.2591 85.8311   7
  -1   0  -5-40.4279 162.200   7
  -1   0   6 104619. 1513.04   2
  -1   0   6 101079. 1472.60   3
  -1   0   6 103811. 1502.96   1
   1   0  -6 105123. 1510.36   2
   1   0   6 104789. 1185.62   8
  -1   0  -6 103430. 1197.29   8
   1   0  -6 105042. 1124.75   8
  -1   0   6 104636. 1121.22   8
  -1   0  -6 101724. 1540.38   3
  -1   0  -6 106163. 856.756   5
   1   0   6 104156. 1539.92   7
   1   0  -6 104534. 1123.63   7
  -1   0  -6 104061. 1552.76   7
  -1   0   6 104506. 1129.82   7
  -1   0   7 38907.5 987.169   2
  -1   0   7 38094.5 981.070   1
  -1   0   7 38313.9 944.620   3
   1   0  -7 39905.8 986.306   2
   1   0   7 39368.7 732.736   8
  -1   0  -7 38137.5 735.638   8
  -1   0   7 38052.3 679.240   8
   1   0  -7 37478.0 662.247   8
  -1   0  -7 39907.1 1012.35   3
  -1   0  -7 38635.8 545.083   5
  -1   0  -7 39892.0 1019.90   7
   1   0  -7 38252.3 757.767   7
  -1   0   7 38460.4 763.043   7
   1   0   7 39031.8 1008.20   7
  -1   0   8 7396.72 470.887   1
  -1   0   8 6799.11 444.589   2
  -1   0   8 6946.59 441.893   3
   1   0  -8 7688.27 464.552   2
   1   0  -8 7261.53 298.217   8
   1   0   8 7867.34 336.561   8
  -1   0  -8 7400.72 334.917   8
  -1   0   8 7050.03 300.278   8
   1   0  -8 7328.13 374.998   7
  -1   0   8 7196.04 371.719   7
  -1   0  -8 7633.22 495.626   7
   1   0   8 7567.88 493.495   7
  -1   0  -8 7195.56 458.633   3
  -1   0  -8 7349.07 261.975   5
   1   0   9 299.236 223.394   7
  -1   0   9 5.79273 133.403   7
   1   0  -9 277.942 128.574   7
  -1   0  -9 180.204 208.919   7
  -1   0  -9 84.4957 91.1239   5
  -1   0   9 108.338 92.4017   6
  -1   0   9 10.7744 80.3186   8
   1   0   9 263.095 101.530   8
   1   0  -9 52.8728 71.4449   8
  -1   0   9 120.481 157.505   2
  -1   0   9 120.982 177.479   1
  -1   0   9 20.2549 132.343   3
  -1   0  -9-37.7254 133.879   3
   1   0  -9 271.105 172.317   2
  -1   0  10 20057.0 831.384   2
   1   0 -10 19764.0 810.742   2
  -1   0  10 21032.7 856.796   1
  -1   0  10 20169.2 485.955   8
   1   0 -10 19957.3 477.775   8
   1   0  10 19829.0 529.088   8
   1   0  10 20366.4 850.771   7
   1   0 -10 20339.2 696.691   7
  -1   0  10 19125.8 679.824   7
  -1   0 -10 20664.0 858.355   7
  -1   0  10 19785.5 487.994   6
  -1   0 -10 20437.6 827.757   3
  -1   0  10 19599.0 779.755   3
  -1   0 -10 19767.2 444.151   5
   1   0 -11 441.391 159.768   7
  -1   0  11 564.792 168.598   7
   1   0  11 1071.63 274.625   7
  -1   0 -11 869.911 240.327   7
  -1   0 -11 485.406 110.656   5
  -1   0  11 798.058 141.978   6
   1   0 -11 715.068 105.549   8
   1   0  11 749.707 131.373   8
  -1   0  11 485.813 83.2295   8
  -1   0 -11 710.752 213.004   3
  -1   0  11 805.665 240.661   2
  -1   0  11 502.023 191.683   3
   1   0 -11 679.921 205.789   2
  -1   0  11 568.199 211.401   1
   1   0 -12 12732.8 720.251   2
  -1   0  12 12505.1 734.999   1
  -1   0  12 13238.7 738.904   2
  -1   0  12 11880.5 365.617   8
   1   0  12 12422.6 425.235   8
   1   0 -12 11842.7 361.174   8
   1   0  12 12223.6 722.843   7
   1   0  12 12691.2 437.795   6
  -1   0  12 12867.7 624.850   7
  -1   0 -12 12004.3 729.661   7
   1   0 -12 12027.5 602.210   7
  -1   0  12 12998.0 701.710   3
  -1   0 -12 12652.6 710.265   3
  -1   0 -12 11557.2 366.665   5
  -1   0  12 12109.0 424.901   6
   1   0  13 9411.64 397.016   6
   1   0 -13 9688.39 574.224   7
  -1   0  13 10072.0 581.534   7
  -1   0  13 10208.7 401.311   6
  -1   0  13 9885.67 637.278   3
  -1   0 -13 10310.9 668.757   3
  -1   0 -13 9446.52 339.827   5
  -1   0  14 538.363 138.751   6
   1   0  14 718.119 152.871   6
  -1   0 -14 436.033 120.080   5
  -1   0 -14 517.171 220.461   3
  -1   0  14 398.949 190.141   3
   1   0  14 594.116 236.262   3
   1   0 -14 565.174 197.656   7
  -1   0  14 396.176 138.284   7
  -1   0  15 14359.1 510.141   6
  -1   0 -15 15169.6 444.423   5
  -1   0  15 16081.6 866.516   3
   1   0  15 15476.7 540.713   6
   1   0 -15 15115.0 773.941   7
  -1   0  15 15069.5 775.749   7
  -1   0  16 10498.1 457.614   6
  -1   0 -16 10375.2 384.481   5
   1   0  16 10497.2 461.582   6
   1   0  17 1953.93 235.109   6
  -1   0  17 1823.33 217.343   6
   1   0  18 5427.71 372.572   6
  -1   0  18 5055.75 345.303   6
   1   0  19 4958.16 373.735   6
  -1   0  19 5147.88 362.387   6
  -1   0  20 2104.64 260.075   6
   1   0  20 1990.04 270.936   6
  -1   0  21 12096.0 576.174   6
  -1   0  22 5112.34 391.774   6
  -1   0  23 843.740 230.249   6
  -1   0  24 964.003 237.484   6
  -1   0  25 215.598 192.107   6
  -1   0  26-285.961 190.424   6
  -1   0  27 2150.37 305.744   6
  -1   0  28 3047.59 368.111   6
  -1   0  29 522.532 294.931   6
  -1   0  30 3476.61 493.482   6
  -1   1  29 4503.15 488.329   6
  -1   1  28 936.466 314.474   6
  -1   1  27 376.223 210.493   6
  -1   1  26 1335.46 275.710   6
  -1   1  25 90.3178 224.284   6
  -1   1  24 4966.19 429.998   6
  -1   1  23 1223.68 245.012   6
   1  -1  23 1218.21 312.943   6
   1  -1  22 6076.20 449.657   6
  -1   1  22 5886.48 415.514   6
   1  -1  21 15823.6 668.468   6
  -1   1  21 17248.9 661.978   6
  -1   1  20 2050.56 257.569   6
   1  -1  20 2925.09 307.086   6
  -1   1  19 458.884 154.147   6
   1  -1  19 747.181 192.397   6
  -1   1  18 982.323 186.426   6
   1  -1  18 892.904 189.007   6
  -1  -1 -17 8483.80 362.979   5
  -1   1  17 9797.49 446.493   6
   1  -1  17 8947.93 451.154   6
  -1   1  16 14006.7 509.257   6
  -1  -1 -16 14087.6 456.918   5
  -1   1  16 14777.4 815.091   3
  -1  -1 -16 14144.0 826.122   3
   1  -1  16 14873.0 555.606   6
  -1   1  16 15339.4 810.068   7
  -1   1  15 3897.65 397.649   7
   1  -1  15 3877.18 285.594   6
   1   1 -15 3655.77 418.550   7
  -1  -1 -15 3984.94 243.244   5
  -1   1  15 3627.76 268.806   6
  -1  -1 -15 3714.40 428.639   3
  -1   1  15 3531.95 388.773   3
  -1   1  14 5375.53 302.718   6
  -1  -1 -14 5291.56 273.849   5
  -1   1  14 5774.40 478.711   3
  -1  -1 -14 5942.35 505.384   3
   1  -1  14 6160.33 339.908   6
   1   1 -14 5291.15 466.484   7
  -1   1  14 5755.67 459.456   7
  -1   1  13 10003.2 665.052   2
   1   1 -13 10423.9 680.245   3
   1  -1  13 10218.8 417.256   6
   1   1 -13 10616.3 616.304   7
  -1   1  13 10877.3 597.146   7
   1  -1  13 10675.5 448.879   8
  -1   1  13 10358.0 395.433   6
  -1   1  13 10677.2 618.437   3
   1  -1  13 10289.1 695.389   3
  -1  -1 -13 10575.2 639.578   3
  -1  -1 -13 10039.3 362.203   5
  -1   1  12 2736.64 319.323   3
   1   1 -12 3097.25 370.782   2
  -1   1  12 3067.38 367.538   2
   1   1 -12 3185.81 395.325   3
   1  -1  12 3410.86 419.466   3
   1   1 -12 3029.62 340.054   7
   1  -1  12 3014.60 391.982   7
   1  -1  12 2958.08 234.646   6
  -1  -1 -12 3461.43 433.081   7
  -1   1  12 2970.36 295.270   7
   1  -1  12 3131.21 254.212   8
   1   1 -12 3346.45 243.167   8
  -1   1  12 3234.55 152.580   5
  -1   1  12 3211.66 221.727   6
  -1  -1 -12 2893.52 343.041   3
  -1  -1 -12 2942.64 206.798   5
   1   1 -11 33463.9 1121.37   3
   1   1 -11 33830.2 1140.70   2
  -1   1  11 33531.5 1087.71   2
   1  -1  11 30283.7 654.352   6
  -1  -1 -11 31335.6 1111.51   7
  -1   1  11 31883.8 899.997   7
   1  -1  11 31304.8 1109.59   7
  -1  -1 -11 31801.9 657.064   8
   1   1 -11 32669.0 974.241   7
   1  -1  11 32354.1 766.022   8
   1   1 -11 32881.9 717.734   8
  -1   1  11 32169.9 543.117   8
  -1   1  11 31743.0 617.540   6
  -1   1  11 31465.2 432.432   5
  -1   1  11 32478.2 971.184   3
  -1  -1 -11 31408.2 1001.71   3
   1  -1  11 32660.7 1127.01   3
  -1  -1 -11 31407.7 592.456   5
  -1   1  10 26178.3 923.542   2
   1   1 -10 27467.4 975.996   2
  -1   1  10 27136.5 784.220   7
   1  -1  10 26039.0 582.940   6
   1  -1  10 28810.7 1016.97   7
  -1  -1 -10 26467.4 985.658   7
  -1  -1 -10 26131.7 588.814   8
   1   1 -10 27284.6 653.102   8
   1   1 -10 27378.8 845.852   7
   1  -1  10 28183.9 715.083   8
  -1   1  10 27045.6 522.162   8
  -1   1  10 25614.8 377.415   5
  -1   1  10 27436.5 547.429   6
   1  -1  10 27647.4 1001.82   3
  -1   1  10 26946.1 848.253   3
  -1  -1 -10 26136.3 876.717   3
  -1  -1 -10 26765.2 528.970   5
  -1   1   9 10463.5 540.022   2
   1   1  -9 9271.57 559.713   2
   1  -1   9 8690.00 557.578   7
   1  -1   9 9629.15 345.838   6
  -1   1   9 9163.74 428.563   7
  -1  -1  -9 9102.46 569.382   7
  -1  -1  -9 8072.38 334.200   8
  -1   1   9 8928.15 309.757   8
   1  -1   9 9276.86 411.049   8
   1   1  -9 9975.96 393.637   8
   1   1  -9 9480.88 481.646   7
  -1   1   9 8928.50 302.855   6
   1  -1   9 8889.50 561.352   3
  -1  -1  -9 8533.75 498.558   3
  -1   1   9 9225.13 477.729   3
  -1  -1  -9 8729.86 301.997   5
  -1   1   8 11812.9 515.091   3
   1   1  -8 11198.4 589.024   1
   1   1  -8 11426.9 586.407   2
  -1   1   8 11792.6 565.754   2
  -1   1   8 11569.1 440.310   7
  -1  -1  -8 11347.6 603.314   7
   1  -1   8 10990.4 587.468   7
   1   1  -8 11503.1 501.942   7
   1   1  -8 11288.5 414.901   8
   1  -1   8 10876.9 440.636   8
  -1   1   8 10903.9 357.353   8
  -1  -1  -8 10435.4 382.541   8
  -1   1   8 11347.4 321.270   6
   1  -1   8 10697.9 584.218   3
  -1  -1  -8 10667.8 539.622   3
  -1  -1  -8 10637.2 323.692   5
  -1   1   7 16667.8 629.413   2
   1   1  -7 18477.0 703.447   2
   1   1  -7 17359.0 691.704   1
  -1   1   7 17647.9 590.707   3
   1  -1   7 18174.3 561.183   8
   1   1  -7 17730.8 572.351   7
   1   1  -7 18249.6 521.418   8
  -1  -1  -7 16027.9 470.183   8
  -1   1   7 16127.6 451.938   8
  -1  -1  -7 16476.2 627.947   3
  -1  -1  -7 17227.5 386.748   5
  -1   1   7 16426.8 482.965   7
   1  -1   7 16808.3 678.715   7
  -1  -1  -7 18003.1 712.125   7
   1   1  -6 15375.2 474.471   8
   1   1  -6 15701.5 505.000   7
  -1  -1  -6 13212.4 431.778   8
  -1   1   6 13851.7 420.165   8
   1  -1   6 14574.6 488.455   8
  -1  -1  -6 13693.9 340.053   5
  -1   1   6 13719.6 536.939   2
   1   1  -6 14659.5 590.901   2
   1   1  -6 14475.3 602.408   1
  -1   1   6 14536.7 401.983   7
  -1  -1  -6 13701.3 590.510   7
   1  -1   6 13532.9 581.696   7
   1   1  -5 58114.4 1103.67   2
  -1   1   5 57533.1 1023.76   2
   1   1  -5 58201.3 1110.73   1
   1   1  -5 59307.9 909.939   7
   1   1  -5 57244.7 914.219   8
   1  -1   5 57948.6 950.537   8
  -1   1   5 55811.9 845.258   8
  -1  -1  -5 55010.5 865.769   8
   1   1  -5 58756.8 614.838   4
  -1  -1  -5 56693.7 639.730   5
  -1  -1  -5 55243.0 1098.56   7
  -1   1   5 58134.4 693.742   7
   1  -1   5 55907.4 1080.94   7
   1   1  -4 190640. 1868.15   2
  -1   1   4 189049. 1759.94   2
   1   1  -4 187207. 1868.35   1
   1   1  -4 194392. 1647.18   8
  -1  -1  -4 188222. 1591.14   8
   1  -1   4 191822. 1706.18   8
  -1   1   4 189176. 1538.09   8
   1   1  -4 192344. 1044.80   4
  -1  -1  -4 192490. 1111.62   5
  -1  -1  -4 191150. 1895.63   7
   1  -1   4 189119. 1834.38   7
  -1   1   4 190788. 1042.17   7
   1   1  -3 161244. 1531.16   8
  -1  -1  -3 165395. 1487.32   8
   1  -1   3 168492. 1581.80   8
  -1   1   3 159039. 1453.83   8
   1   1  -3 165907. 1634.04   2
   1   1  -3 165413. 1654.84   1
  -1   1   3 164408. 1562.72   2
   1  -1   3 166858. 1578.47   7
  -1  -1  -3 163128. 1640.13   7
  -1  -1  -2 7334.38 335.077   8
   1  -1   2 9219.74 412.838   8
   1   1  -2 7291.74 330.978   8
  -1   1   2 7009.49 321.021   8
   1   1  -2 7271.95 350.553   1
  -1   1   2 7206.57 259.613   1
   1   1  -2 6957.97 336.644   2
   1  -1   2 8259.05 349.666   7
  -1  -1  -2 7412.92 351.911   7
  -1   1   1 16488.3 482.900   8
   1   1  -1 14583.1 460.182   8
  -1  -1  -1 14030.0 449.804   8
   1  -1   1 13701.7 450.711   8
  -1   1   1 14020.9 296.284   1
   1   1  -1 14522.1 456.400   2
   1   1  -1 14123.6 445.575   1
  -1  -1  -1 14765.4 432.190   7
   1   1  -1 14524.2 382.520   7
   1  -1   1 13830.7 370.555   7
  -1   1   0 750.721 135.823   8
   1   1   0 129.673 110.945   8
   1  -1   0 273.872 119.745   8
  -1  -1   0 248.679 123.478   8
   1   1   0 351.077 128.848   1
  -1   1   0 283.690 80.2684   7
   1   1   0 386.745 113.754   7
   1  -1   0 247.104 78.0978   7
  -1  -1   0 183.251 104.987   7
  -1  -1   1 14917.1 469.954   8
   1  -1  -1 16251.4 478.288   8
   1   1   1 14372.4 453.594   8
  -1   1  -1 14624.1 466.510   8
  -1  -1   1 15166.6 465.113   1
   1   1   1 15068.8 439.678   7
  -1  -1   1 14751.5 381.605   7
  -1   1  -1 14925.1 383.141   7
  -1  -1   2 7133.66 333.492   8
   1  -1  -2 6778.42 316.040   8
   1   1   2 7423.98 331.399   8
  -1  -1   2 7523.32 365.354   1
  -1  -1   2 7887.42 351.590   2
   1  -1  -2 7620.81 330.684   2
  -1   1  -2 8263.30 360.302   7
   1   1   2 7439.50 345.369   7
  -1  -1   2 7572.27 277.920   7
   1  -1  -3 166627. 1443.52   8
   1   1   3 163595. 1479.96   8
  -1  -1   3 166442. 1539.01   8
  -1  -1   3 165752. 1647.41   1
   1  -1  -3 167730. 1546.31   2
  -1  -1   3 167481. 1661.98   2
  -1   1  -3 165052. 1585.56   7
   1   1   3 165235. 1636.41   7
   1  -1  -4 193190. 1736.59   2
  -1  -1   4 191253. 1884.25   2
  -1  -1   4 189580. 1877.83   1
  -1  -1   4 186510. 1641.87   8
  -1  -1   4 189761. 1507.84   7
   1  -1  -4 188292. 1515.56   8
   1   1   4 187503. 1576.95   8
  -1   1  -4 190523. 2027.88   3
  -1   1  -4 190185. 1053.56   5
   1  -1  -4 190304. 1045.39   7
  -1   1  -4 191258. 1855.65   7
   1   1   4 189730. 1876.97   7
  -1  -1   5 58727.7 1111.12   2
   1  -1  -5 58792.1 1021.88   2
  -1  -1   5 58328.2 1151.00   3
  -1  -1   5 58662.3 1109.22   1
  -1  -1   5 57044.0 893.655   7
  -1  -1   5 58704.0 934.907   8
   1   1   5 56784.0 872.051   8
   1  -1  -5 56208.5 831.150   8
  -1   1  -5 56801.2 1156.00   3
  -1   1  -5 56079.3 601.779   5
   1   1   5 57179.8 1111.66   7
   1  -1  -5 57822.1 699.716   7
  -1   1  -5 56833.1 1097.06   7
  -1  -1   6 14700.6 603.405   1
  -1  -1   6 14230.4 597.445   2
  -1  -1   6 14461.5 610.366   3
   1  -1  -6 14583.1 554.259   2
   1  -1  -6 14344.5 414.347   8
   1   1   6 13046.8 424.119   8
  -1  -1   6 14479.0 477.347   8
  -1   1  -6 14448.4 624.794   3
  -1   1  -6 13862.8 314.753   5
  -1   1  -6 13855.3 593.206   7
   1  -1  -6 14219.1 405.762   7
   1   1   6 13800.2 589.908   7
  -1  -1   6 14301.1 493.628   7
   1  -1  -7 15689.2 607.285   2
  -1  -1   7 17889.0 705.706   3
  -1  -1   7 18801.8 710.360   2
  -1  -1   7 17346.5 688.189   1
   1   1   7 16674.2 471.911   8
  -1  -1   7 17599.0 528.803   8
   1  -1  -7 16654.8 437.616   8
  -1   1  -7 16621.0 697.599   3
  -1   1  -7 17192.0 360.613   5
  -1   1  -7 17008.7 687.109   7
  -1  -1   7 17606.5 578.755   7
   1   1   7 17388.0 693.909   7
   1  -1  -7 16540.3 490.361   7
  -1  -1   8 12217.9 613.182   2
  -1  -1   8 11841.2 612.050   1
   1  -1  -8 12056.8 562.094   2
   1   1   8 9999.50 551.912   7
  -1   1  -8 10985.4 587.557   7
  -1  -1   8 11816.3 511.955   7
   1  -1  -8 10821.0 434.871   7
   1  -1  -8 10979.4 355.920   8
   1   1   8 11125.9 388.044   8
  -1  -1   8 10547.9 422.675   8
  -1  -1   8 11850.4 612.519   3
  -1   1  -8 11005.3 599.583   3
  -1   1  -8 11108.8 304.780   5
  -1  -1   9 9684.86 571.484   1
  -1  -1   9 10039.3 582.865   2
   1  -1  -9 9684.27 531.495   2
   1   1   9 9556.16 574.667   7
  -1  -1   9 9889.95 499.712   7
  -1   1  -9 9193.46 574.115   7
   1  -1  -9 8963.83 433.940   7
   1   1   9 8681.96 342.292   8
   1  -1  -9 8851.23 309.044   8
  -1  -1   9 9686.61 395.246   8
  -1  -1   9 9749.46 342.559   6
  -1  -1   9 9613.90 574.536   3
  -1   1  -9 9915.87 589.980   3
  -1   1  -9 9107.09 286.982   5
  -1  -1  10 28604.1 1015.33   1
  -1  -1  10 27649.5 998.326   2
   1  -1 -10 26930.0 921.630   2
   1   1  10 26239.3 971.754   7
   1  -1 -10 26833.1 779.182   7
  -1   1 -10 28709.4 1024.00   7
  -1  -1  10 27878.9 863.854   7
   1   1  10 27618.1 593.061   8
   1  -1 -10 26586.7 512.588   8
  -1  -1  10 28377.0 679.431   8
  -1  -1  10 26690.4 581.285   6
  -1  -1  10 28656.2 1001.53   3
  -1   1 -10 27383.0 1006.25   3
  -1   1 -10 27492.0 499.903   5
  -1  -1  11 33776.3 1150.13   1
   1  -1 -11 31623.2 1051.95   2
  -1  -1  11 32986.4 1135.09   2
   1  -1 -11 32236.2 910.964   7
   1   1  11 32649.8 1120.97   7
  -1   1 -11 32665.9 1132.36   7
  -1  -1  11 32536.2 981.729   7
   1   1  11 31582.2 625.378   8
  -1  -1  11 32037.2 731.161   8
   1  -1 -11 31214.7 529.091   8
  -1  -1  11 33002.2 673.322   6
  -1  -1  11 32226.0 1107.83   3
  -1   1 -11 32482.9 1135.82   3
  -1   1 -11 30969.6 550.830   5
   1   1  12 3253.39 416.474   7
  -1   1 -12 4247.18 468.609   7
  -1  -1  12 3121.43 341.514   7
   1  -1 -12 2790.04 319.441   7
   1  -1 -12 3089.26 161.771   8
  -1  -1  12 3525.79 250.280   8
   1   1  12 3158.94 204.275   8
  -1  -1  12 3240.91 237.508   6
  -1   1 -12 2788.90 189.304   5
   1  -1 -12 3611.00 387.195   2
  -1   1 -12 3016.87 395.264   3
  -1  -1  12 3327.39 392.737   3
  -1  -1  12 3399.03 405.147   2
  -1   1 -13 10087.8 343.896   5
  -1  -1  13 9641.02 405.578   6
   1  -1 -13 10493.8 586.729   7
  -1  -1  13 10730.9 623.685   7
  -1   1 -13 10032.9 688.190   3
  -1  -1  13 10201.2 680.092   3
   1  -1 -13 9197.54 617.711   2
  -1  -1  14 5552.23 328.430   6
  -1   1 -14 5469.86 265.911   5
   1  -1 -14 5705.80 466.425   7
  -1  -1  14 5396.59 467.871   7
  -1  -1  15 3587.46 281.834   6
  -1   1 -15 3976.29 233.765   5
   1  -1 -15 4147.01 420.155   7
  -1  -1  15 3666.88 407.069   7
  -1  -1  16 14328.1 543.211   6
  -1   1 -16 14434.2 437.151   5
   1  -1 -16 14226.4 777.213   7
  -1  -1  17 9155.19 452.354   6
  -1  -1  18 730.547 174.006   6
  -1  -1  19 466.187 162.597   6
  -1  -1  20 2072.14 258.294   6
  -1  -1  21 14885.0 645.879   6
  -1  -1  22 6015.83 434.317   6
  -1  -1  23 824.760 228.583   6
  -1  -1  24 4416.50 400.081   6
  -1  -1  25 272.032 194.239   6
  -1  -1  26 1131.77 274.772   6
  -1  -1  27 123.162 224.119   6
  -1  -1  28 715.260 264.612   6
  -1  -1  29 4635.40 516.151   6
  -1  -1  30 682.832 306.797   6
   1  -2  25 207.641 203.277   6
   1  -2  24 5898.36 469.212   6
  -1   2  24 5179.78 409.094   6
  -1   2  23 148.166 175.402   6
   1  -2  23-103.803 189.460   6
   1  -2  22 9069.26 525.313   6
  -1   2  22 8650.35 486.923   6
  -1   2  21 937.018 210.054   6
   1  -2  21 750.888 208.967   6
   1  -2  20 1824.47 258.415   6
  -1   2  20 2141.09 256.073   6
   1  -2  19 669.037 187.127   6
  -1   2  19 757.275 160.209   6
  -1  -2 -18 10525.8 427.794   5
   1  -2  18 11059.8 527.137   6
  -1   2  18 10891.9 470.878   6
  -1  -2 -17 6411.63 332.591   5
   1  -2  17 7162.94 413.840   6
  -1   2  17 6363.93 360.291   6
  -1  -2 -16 18801.5 542.415   5
  -1   2  16 20435.8 594.712   6
  -1   2  16 16873.9 844.686   7
   1  -2  16 19379.6 643.737   6
  -1   2  15 12768.3 456.899   6
  -1  -2 -15 12225.7 431.662   5
  -1  -2 -15 11333.4 677.273   3
  -1   2  15 12987.2 719.383   7
   1  -2  15 11895.2 487.663   6
  -1   2  14 28871.4 1008.26   7
   1  -2  14 27237.5 709.483   6
  -1  -2 -14 27477.8 624.140   5
  -1   2  14 28145.0 647.724   6
  -1   2  14 28275.0 965.364   3
  -1  -2 -14 26769.5 986.078   3
   1   2 -14 29223.8 1090.75   7
   1  -2  13 5280.51 369.527   8
   1   2 -13 4850.95 445.465   7
  -1   2  13 5534.89 448.365   7
   1  -2  13 4535.52 295.647   6
  -1  -2 -13 4888.30 275.038   5
  -1   2  13 5069.15 276.877   6
  -1   2  13 4563.66 213.579   5
  -1   2  13 4651.37 386.477   3
  -1  -2 -13 4655.92 412.661   3
   1  -2  13 5176.08 467.836   1
  -1   2  13 4955.27 443.037   2
   1  -2  12 44257.0 1031.90   8
   1   2 -12 43685.5 1236.33   7
   1   2 -12 42335.5 954.518   8
  -1   2  12 42104.7 1109.00   7
   1  -2  12 41039.4 807.428   6
  -1  -2 -12 42598.5 739.055   5
  -1   2  12 42834.0 724.106   6
  -1   2  12 40049.3 586.273   5
  -1   2  12 42733.6 1081.18   3
  -1  -2 -12 41597.9 1135.90   3
  -1   2  12 41868.1 1230.96   2
   1   2 -12 41450.2 1364.05   3
   1   2 -11 9253.91 560.357   7
  -1  -2 -11 8857.93 361.111   8
   1   2 -11 9392.15 454.559   8
  -1   2  11 9756.81 522.148   7
   1  -2  11 8897.43 373.962   6
   1  -2  11 8882.69 620.126   7
  -1  -2 -11 9226.85 630.813   7
  -1  -2 -11 9247.99 344.626   5
  -1   2  11 8546.58 271.881   5
  -1   2  11 8720.30 320.449   6
   1  -2  11 10261.1 682.168   3
  -1   2  11 8882.05 479.802   3
  -1  -2 -11 9278.02 523.598   3
   1   2 -11 9005.22 606.134   2
   1   2 -11 8517.08 612.388   3
  -1   2  11 8835.48 550.625   2
  -1  -2 -10 5430.38 293.882   8
   1   2 -10 5797.19 435.904   7
   1   2 -10 5680.02 349.810   8
  -1  -2 -10 5762.65 494.638   7
  -1   2  10 6808.62 423.310   7
   1  -2  10 5634.34 488.956   7
   1  -2  10 6102.38 300.039   6
  -1   2  10 5179.84 413.766   2
   1   2 -10 5108.22 456.861   2
   1   2 -10 5163.43 470.782   3
   1   2 -10 5473.32 473.856   1
  -1   2  10 5525.95 243.933   6
  -1   2  10 5302.22 211.915   5
  -1   2  10 5508.85 356.622   3
  -1  -2 -10 4823.08 369.163   3
   1  -2  10 6419.10 522.072   3
  -1  -2 -10 5803.83 273.258   5
  -1  -2  -9 5359.88 294.159   8
   1   2  -9 4896.65 322.733   8
   1   2  -9 5508.90 404.576   7
  -1  -2  -9 5239.61 456.768   7
   1  -2   9 5420.34 273.589   6
  -1   2   9 5223.33 348.239   7
   1  -2   9 5388.67 458.287   7
  -1   2   9 4805.98 372.979   2
   1   2  -9 4799.27 425.140   2
   1   2  -9 5492.71 463.419   3
   1   2  -9 4483.88 431.589   1
  -1   2   9 4643.92 213.918   6
  -1   2   9 4744.25 198.355   5
  -1  -2  -9 5640.79 384.976   3
   1  -2   9 5528.93 479.106   3
  -1   2   9 5103.03 332.526   3
  -1  -2  -9 5533.89 260.476   5
   1   2  -8 33544.2 914.797   7
  -1  -2  -8 29408.4 678.883   8
   1   2  -8 31361.3 789.248   8
  -1  -2  -8 29485.8 980.419   7
   1  -2   8 30285.9 588.480   6
  -1   2   8 31446.0 753.540   7
   1  -2   8 32033.6 1008.06   7
  -1   2   8 30440.2 861.233   2
   1   2  -8 32310.7 1002.00   2
   1   2  -8 30957.6 993.859   1
   1  -2   8 32081.7 856.207   1
  -1   2   8 31397.0 745.101   3
  -1   2   8 31394.9 494.470   6
  -1   2   8 30762.8 461.716   5
   1  -2   8 31108.4 1037.83   3
  -1  -2  -8 27539.2 789.216   3
  -1  -2  -8 28895.2 547.798   5
   1   2  -7 8104.12 404.339   8
  -1  -2  -7 6809.74 341.952   8
   1   2  -7 7696.33 435.203   7
   1  -2   7 7189.89 280.823   6
  -1  -2  -7 7174.56 501.185   7
   1  -2   7 7384.03 485.337   7
  -1   2   7 7534.02 357.960   7
  -1   2   7 7119.64 396.035   2
   1   2  -7 8411.30 497.171   2
   1   2  -7 7340.24 482.885   1
   1  -2   7 7383.04 392.709   1
  -1   2   7 7863.84 236.496   5
   1  -2   7 8010.91 518.678   3
  -1  -2  -7 7183.21 275.235   5
  -1  -2  -6 16808.3 522.357   8
   1   2  -6 16634.1 573.601   8
  -1  -2  -6 16200.9 676.662   7
  -1   2   6 17387.7 496.326   7
   1  -2   6 17605.8 696.595   7
   1   2  -6 16643.1 687.775   1
   1  -2   6 17654.8 536.971   1
   1   2  -6 17902.6 672.775   2
  -1   2   6 16821.1 570.112   2
  -1   2   6 17694.3 336.931   5
   1  -2   6 16765.7 701.599   3
  -1  -2  -6 17571.4 401.177   5
  -1  -2  -5 6611.34 339.537   8
   1   2  -5 6673.15 368.273   8
  -1  -2  -5 7044.25 444.138   7
   1  -2   5 7160.28 439.002   7
  -1   2   5 6493.51 297.478   7
   1  -2   5 6630.21 308.237   1
  -1   2   5 6314.81 359.637   2
   1   2  -5 6860.27 408.303   2
   1   2  -5 7198.00 443.846   1
  -1   2   5 6675.58 213.547   5
  -1  -2  -5 6945.34 249.741   5
   1   2  -5 6997.57 241.620   4
   1  -2   5 7236.20 464.550   3
   1   2  -4 3644.92 171.986   4
   1  -2   4 3783.66 318.146   7
  -1   2   4 3580.18 208.827   7
  -1  -2  -4 3503.06 323.111   7
   1   2  -4 3227.38 266.326   8
  -1  -2  -4 3633.31 268.313   8
   1   2  -4 3771.97 293.211   2
   1  -2   4 3782.29 213.943   1
  -1   2   4 3408.03 256.307   2
   1   2  -4 3897.80 333.902   1
  -1   2   4 3640.53 160.403   5
  -1  -2  -4 3578.36 187.055   5
   1   2  -3 76017.1 696.223   4
  -1  -2  -3 76335.3 1245.17   7
   1  -2   3 78185.6 1193.57   7
  -1  -2  -3 77602.3 1129.69   8
   1   2  -3 77919.4 1182.71   8
   1   2  -3 77008.9 1165.97   2
   1   2  -3 73597.5 1236.87   1
   1  -2   3 76887.1 741.525   1
  -1   2   3 76939.4 669.950   5
  -1  -2  -3 76554.6 728.079   5
   1   2  -2 23421.7 383.686   4
   1  -2   2 19671.2 573.856   7
  -1  -2  -2 20416.8 630.936   7
  -1  -2  -2 20590.6 595.691   8
   1   2  -2 20144.6 652.646   8
   1   2  -2 20905.4 580.705   2
   1   2  -2 24022.7 701.029   1
  -1   2   2 21106.7 356.508   5
  -1  -2  -2 19548.8 357.030   5
  -1  -2  -1 48045.0 917.744   7
   1  -2   1 50069.3 829.939   7
  -1  -2  -1 50247.1 929.707   8
   1   2  -1 48649.4 926.385   8
   1   2  -1 49903.0 959.588   1
   1   2  -1 48959.4 836.310   2
  -1   2   1 49399.8 533.529   5
   1   2  -1 48655.5 522.286   4
   1   2   0 7347.85 388.455   1
   1   2   0 6961.16 316.704   2
  -1  -2   0 7636.12 380.921   8
   1   2   0 6779.19 359.674   8
   1  -2   0 6205.47 283.359   7
  -1   2   0 6893.65 210.508   5
   1   2   0 6941.67 360.599   7
  -1  -2   0 7412.62 371.519   7
  -1  -2   1 48510.2 955.723   1
  -1  -2   1 47645.7 834.466   2
  -1   2  -1 48456.4 823.268   7
  -1  -2   1 50026.6 947.668   8
   1   2   1 48125.1 911.110   8
   1  -2  -1 46208.8 718.685   7
  -1   2  -1 50420.1 545.617   5
  -1  -2   1 50182.1 894.117   7
   1   2   1 49263.6 931.001   7
   1   2   2 20698.7 634.851   7
   1  -2  -2 19494.5 445.709   7
  -1  -2   2 20809.9 588.214   7
  -1   2  -2 19740.1 570.730   7
   1   2   2 19730.9 581.263   8
  -1  -2   2 20953.9 658.766   8
  -1  -2   2 23148.6 698.397   1
  -1  -2   2 19492.1 602.191   2
  -1   2  -2 20004.7 352.790   5
  -1   2  -2 20593.5 650.648   3
   1   2   3 76397.0 1255.73   7
   1  -2  -3 74749.6 843.535   7
  -1  -2   3 78418.5 1199.96   8
   1   2   3 75230.3 1117.54   8
  -1   2  -3 75369.6 1175.21   7
   1  -2  -3 75513.9 1089.92   8
  -1  -2   3 76866.3 1162.85   2
  -1  -2   3 75528.9 1256.08   1
   1  -2  -3 74921.8 1011.73   2
  -1   2  -3 76169.0 691.154   5
  -1   2  -3 76107.5 1296.89   3
   1  -2  -4 3615.89 212.024   7
  -1   2  -4 3494.19 301.271   7
   1   2   4 3421.07 320.713   7
   1   2   4 3133.51 249.318   8
   1  -2  -4 3791.74 257.629   8
  -1  -2   4 3535.16 274.367   7
  -1  -2   4 3856.78 285.964   8
   1  -2  -4 3694.23 254.778   2
  -1  -2   4 3832.44 294.988   2
  -1  -2   4 3522.63 317.341   3
  -1  -2   4 3318.75 308.016   1
  -1   2  -4 3789.58 177.399   5
  -1   2  -4 3665.44 330.765   3
  -1   2  -5 6422.76 412.956   7
   1  -2  -5 6513.21 292.341   7
   1   2   5 7177.48 438.761   7
  -1  -2   5 6963.00 385.295   8
  -1  -2   5 7303.65 398.643   7
   1  -2  -5 6842.60 338.919   8
   1   2   5 6357.23 348.124   8
   1  -2  -5 7481.89 367.462   2
  -1  -2   5 7634.47 450.314   1
  -1  -2   5 7310.78 422.191   2
  -1  -2   5 7258.95 456.998   3
  -1   2  -5 6654.51 228.440   5
  -1   2  -5 6309.21 425.828   3
   1  -2  -6 17264.5 489.885   7
   1   2   6 16980.1 686.947   7
  -1   2  -6 17236.8 684.362   7
   1  -2  -6 17023.7 509.526   8
  -1  -2   6 16396.3 599.820   7
   1   2   6 15076.0 504.972   8
  -1  -2   6 17007.3 588.923   8
  -1  -2   6 17024.9 706.259   3
  -1  -2   6 16860.6 659.028   2
   1  -2  -6 17505.5 583.312   2
  -1  -2   6 16966.0 684.076   1
  -1   2  -6 16623.5 357.634   5
  -1   2  -6 16962.6 715.987   3
   1  -2  -7 7649.17 367.225   7
   1   2   7 6641.25 480.366   7
  -1   2  -7 7352.12 492.241   7
   1  -2  -7 7226.80 336.007   8
  -1  -2   7 7838.22 441.051   7
  -1  -2   7 7075.98 389.996   8
   1   2   7 6679.16 330.890   8
   1  -2  -7 8344.04 435.946   2
  -1  -2   7 7837.85 512.171   3
  -1  -2   7 7681.24 480.308   2
  -1  -2   7 7416.02 485.378   1
  -1   2  -7 7513.87 252.106   5
  -1   2  -7 6798.90 481.108   3
  -1  -2   8 33374.9 1016.58   2
  -1  -2   8 32269.7 1018.15   1
   1  -2  -8 31424.2 868.223   2
   1  -2  -8 31742.2 769.464   7
   1   2   8 30873.6 989.651   7
  -1  -2   8 31342.1 897.275   7
  -1   2  -8 30660.2 997.866   7
  -1  -2   8 32332.8 817.315   8
   1   2   8 29115.4 670.704   8
   1  -2  -8 30430.4 651.386   8
  -1   2  -8 31647.2 1047.75   3
  -1  -2   8 33933.8 1078.27   3
  -1   2  -8 30217.9 503.741   5
  -1  -2   9 5014.45 444.451   1
  -1  -2   9 5019.55 433.838   2
   1  -2  -9 4825.26 375.777   2
   1   2   9 5487.24 471.567   7
  -1  -2   9 5121.56 398.087   7
  -1   2  -9 5153.75 459.064   7
   1  -2  -9 4927.21 345.071   7
   1   2   9 5190.95 285.784   8
   1  -2  -9 4225.65 248.973   8
  -1  -2   9 5070.71 335.408   8
  -1  -2   9 4637.77 251.433   6
  -1   2  -9 4830.18 451.004   3
  -1  -2   9 4733.45 436.780   3
  -1   2  -9 5111.55 220.343   5
  -1  -2  10 5530.89 478.498   2
   1  -2 -10 5484.70 410.994   2
  -1  -2  10 5135.82 456.150   1
   1   2  10 5803.66 487.258   7
  -1   2 -10 5946.36 498.800   7
  -1  -2  10 5423.83 426.067   7
   1  -2 -10 5529.37 384.819   7
  -1  -2  10 5075.78 344.857   8
   1   2  10 4965.95 278.109   8
   1  -2 -10 5072.44 259.843   8
  -1  -2  10 5409.01 287.162   6
  -1  -2  10 5287.92 485.615   3
  -1   2 -10 5448.82 491.688   3
  -1   2 -10 5431.82 234.229   5
  -1  -2  11 9881.43 650.764   1
   1  -2 -11 9661.20 568.788   2
  -1  -2  11 9434.46 641.775   2
   1   2  11 11166.6 692.157   7
  -1   2 -11 9506.73 652.951   7
  -1  -2  11 9715.05 582.915   7
   1  -2 -11 10063.9 530.244   7
  -1  -2  11 8899.75 443.666   8
   1   2  11 8847.98 352.256   8
   1  -2 -11 8624.96 312.230   8
  -1  -2  11 8757.30 370.046   6
  -1   2 -11 9830.04 667.601   3
  -1  -2  11 8528.35 616.581   3
  -1   2 -11 9469.89 312.381   5
   1  -2 -12 39410.8 1198.56   2
  -1  -2  12 41375.7 1224.62   7
   1  -2 -12 40743.8 1099.52   7
  -1  -2  12 41903.8 971.463   8
   1   2  12 40862.0 727.146   8
  -1  -2  12 42305.0 813.641   6
  -1  -2  12 40601.5 1360.48   3
  -1   2 -12 42769.3 1421.44   3
  -1   2 -12 42651.6 657.596   5
  -1  -2  13 5437.74 358.712   8
  -1  -2  13 4952.57 458.866   7
   1  -2 -13 4571.44 409.281   7
   1  -2 -13 4855.53 448.019   2
  -1   2 -13 4310.00 229.135   5
  -1  -2  13 4911.05 305.140   6
  -1  -2  14 28287.2 1091.31   7
   1  -2 -14 26974.7 985.465   7
   1  -2 -14 28910.6 1114.94   2
  -1   2 -14 27353.2 561.989   5
  -1  -2  14 28149.9 717.807   6
  -1  -2  15 12191.9 492.316   6
  -1   2 -15 12318.1 390.765   5
   1  -2 -15 12573.2 713.322   7
  -1  -2  16 19571.9 647.134   6
   1  -2 -16 19174.3 914.069   7
  -1  -2  17 6816.71 405.138   6
  -1  -2  18 10956.8 517.008   6
  -1  -2  19 904.915 210.090   6
  -1  -2  20 1853.55 256.128   6
  -1  -2  21 754.163 198.755   6
  -1  -2  22 9823.23 554.776   6
  -1  -2  23-111.680 196.565   6
  -1  -2  24 5102.89 433.615   6
  -1  -2  25 262.043 165.776   6
  -1  -2  26 1574.96 293.091   6
  -1  -2  27 334.009 223.839   6
  -1  -2  28 495.427 245.183   6
  -1  -2  29-82.0224 201.540   6
   1  -3  27 785.567 246.593   6
   1  -3  26 504.222 241.649   6
   1  -3  25 487.997 218.937   6
   1  -3  24 669.747 227.183   6
   1  -3  23 5769.29 464.576   6
   1  -3  22 1039.55 229.680   6
   1  -3  21 2828.26 323.935   6
   1  -3  20 2616.52 300.908   6
   1  -3  19 151.904 137.997   6
  -1  -3 -19 317.860 160.629   5
  -1   3  18 212.928 115.562   6
   1  -3  18 858.652 193.478   6
  -1  -3 -18 462.983 137.580   5
  -1  -3 -17 2930.01 253.925   5
   1  -3  17 3223.19 301.997   6
  -1   3  17 2851.55 246.140   6
  -1  -3 -16 4492.48 290.605   5
  -1   3  16 4059.05 270.925   6
   1  -3  16 4258.75 320.003   6
  -1  -3 -15 7130.80 350.519   5
  -1   3  15 7493.16 554.820   7
   1  -3  15 7007.26 388.736   6
  -1   3  15 7195.74 337.235   6
  -1   3  14 2413.11 188.117   5
   1  -3  14 2265.87 224.573   6
  -1  -3 -14 2892.99 235.139   5
  -1   3  14 2463.14 343.796   2
  -1   3  14 2873.78 215.311   6
  -1   3  14 2725.02 336.349   7
  -1   3  13 17301.1 771.317   7
   1  -3  13 15873.7 529.976   6
  -1  -3 -13 16877.8 503.201   5
  -1   3  13 16796.2 462.848   6
  -1   3  13 16240.0 429.513   5
  -1   3  13 15756.3 774.967   2
   1  -3  13 16306.4 816.002   1
   1   3 -13 15995.2 685.481   8
   1  -3  13 17214.3 719.883   8
   1   3 -12 6800.22 445.541   8
   1   3 -12 7431.60 557.951   7
   1  -3  12 6705.21 340.774   6
  -1   3  12 7908.54 513.188   7
  -1  -3 -12 6832.17 325.452   5
  -1   3  12 7396.40 297.791   6
  -1   3  12 6564.92 275.882   5
  -1   3  12 7191.77 509.137   2
   1  -3  12 7922.65 550.896   1
  -1  -3 -12 6345.57 423.650   3
   1   3 -11 8119.74 561.099   7
   1   3 -11 8589.79 493.855   8
  -1  -3 -11 7598.75 376.283   8
  -1   3  11 8038.17 492.785   7
   1  -3  11 7813.25 357.568   6
  -1  -3 -11 7888.95 336.146   5
  -1   3  11 7420.80 290.808   5
  -1   3  11 7904.47 288.745   6
  -1   3  11 6682.80 463.440   2
   1  -3  11 8408.32 536.090   1
  -1   3  11 7228.86 389.805   3
  -1  -3 -11 7208.88 439.229   3
  -1  -3 -10 10394.3 445.373   8
   1   3 -10 9949.58 523.101   8
   1   3 -10 11252.2 631.485   7
  -1  -3 -10 9353.63 642.436   7
   1  -3  10 10165.8 661.987   7
  -1   3  10 10293.1 534.646   7
   1  -3  10 9941.16 379.966   6
  -1  -3 -10 9939.27 365.207   5
  -1   3  10 9709.11 312.707   5
  -1   3  10 9713.07 305.107   6
  -1   3  10 9669.78 527.571   2
   1  -3  10 10380.5 560.429   1
   1   3 -10 11032.4 718.630   3
   1   3 -10 10110.1 651.117   1
   1   3 -10 9933.92 631.413   2
  -1  -3 -10 9249.14 476.753   3
  -1   3  10 10493.3 430.002   3
   1  -3  10 11529.5 724.360   3
  -1  -3  -9 5004.96 316.052   8
   1   3  -9 5329.13 441.039   7
   1   3  -9 5570.70 387.769   8
   1  -3   9 4811.35 446.980   7
  -1   3   9 5443.99 382.428   7
  -1  -3  -9 5408.00 494.241   7
   1  -3   9 5193.33 266.620   6
  -1  -3  -9 4861.54 260.664   5
  -1   3   9 5194.69 233.909   5
  -1   3   9 4984.28 209.842   6
   1   3  -9 5287.98 491.194   3
   1  -3   9 5476.55 391.517   1
   1   3  -9 4807.54 456.695   1
   1   3  -9 5059.47 442.289   2
  -1   3   9 4890.74 362.273   2
  -1   3   9 5198.35 286.853   3
  -1  -3  -9 4896.10 345.250   3
   1  -3   9 5002.74 471.998   3
  -1  -3  -8 12222.8 497.455   8
   1   3  -8 12827.6 582.684   8
  -1  -3  -8 14531.4 735.581   7
   1  -3   8 12655.5 395.395   6
  -1   3   8 12995.5 541.145   7
   1  -3   8 13252.7 701.633   7
  -1  -3  -8 13794.8 422.808   5
  -1   3   8 12382.2 295.036   6
  -1   3   8 11985.5 337.216   5
  -1   3   8 12244.2 405.160   3
   1  -3   8 12619.8 556.192   1
   1   3  -8 11776.8 665.729   1
   1   3  -8 11828.5 633.102   2
   1   3  -8 11917.5 678.634   3
  -1   3   8 11871.6 521.158   2
   1  -3   8 12421.1 706.978   3
  -1  -3  -7 14198.9 532.128   8
   1   3  -7 14471.3 609.841   8
  -1  -3  -7 14134.0 694.524   7
   1  -3   7 13557.5 384.395   6
   1  -3   7 13547.1 674.633   7
  -1   3   7 12480.0 511.924   7
  -1  -3  -7 13541.3 390.535   5
  -1   3   7 13010.4 281.146   6
  -1   3   7 12605.9 339.522   5
   1   3  -7 13371.8 640.823   2
   1  -3   7 13919.8 543.452   1
   1   3  -7 13353.6 678.223   1
  -1   3   7 13069.6 518.329   2
   1  -3   7 13651.2 707.590   3
   1   3  -6 17476.1 662.981   8
  -1  -3  -6 18286.5 611.854   8
   1  -3   6 19009.7 436.938   6
  -1  -3  -6 19799.3 789.616   7
  -1   3   6 17936.9 584.541   7
   1  -3   6 18999.1 769.899   7
  -1  -3  -6 18599.4 441.637   5
  -1   3   6 17691.0 392.075   5
  -1   3   6 17288.5 562.143   2
   1   3  -6 18411.6 711.540   2
   1   3  -6 16848.5 735.625   1
   1  -3   6 18232.1 573.183   1
   1  -3   6 19122.0 802.016   3
   1   3  -5 70650.0 1308.36   8
  -1  -3  -5 70298.5 1198.80   8
  -1  -3  -5 73583.0 1439.60   7
   1  -3   5 72397.3 1412.73   7
  -1   3   5 70596.8 1098.06   7
  -1  -3  -5 73542.2 835.964   5
  -1   3   5 70202.8 759.055   5
   1   3  -5 71932.7 1320.02   2
   1   3  -5 70082.6 1418.98   1
  -1   3   5 73129.5 1077.71   2
   1  -3   5 71773.9 1031.68   1
   1  -3   5 73734.0 1494.12   3
   1   3  -5 71041.0 783.708   4
   1   3  -4 20843.0 711.506   8
  -1  -3  -4 19930.7 648.425   8
   1  -3   4 20574.6 734.231   7
  -1  -3  -4 20519.4 762.418   7
  -1   3   4 19657.6 570.129   7
  -1  -3  -4 19771.5 428.054   5
  -1   3   4 19147.0 396.595   5
   1  -3   4 21039.3 774.184   3
   1   3  -4 18800.8 394.876   4
   1   3  -4 20200.9 669.986   2
   1  -3   4 21094.2 519.521   1
   1   3  -4 19123.9 722.629   1
   1   3  -3 2958.81 313.002   1
   1  -3   3 2826.72 182.799   1
   1   3  -3 3154.53 270.226   2
   1  -3   3 2436.30 266.055   7
  -1  -3  -3 2598.29 306.174   7
   1   3  -3 2503.06 271.766   8
  -1  -3  -3 2841.05 274.050   8
  -1  -3  -3 2787.22 176.118   5
  -1   3   3 2569.31 158.286   5
   1   3  -3 2158.50 149.014   4
   1   3  -2 9302.87 493.331   1
   1   3  -2 10271.9 427.426   2
   1   3  -2 10359.9 501.688   8
   1  -3   2 10015.7 474.957   7
  -1  -3  -2 10314.0 487.859   8
  -1  -3  -2 10184.4 519.570   7
  -1  -3  -2 10122.9 290.000   5
  -1   3   2 10429.5 292.312   5
   1   3  -2 10106.0 273.463   4
   1   3  -1 12482.4 438.009   2
   1   3  -1 12078.7 548.458   1
   1  -3   1 13063.4 518.499   7
  -1  -3  -1 12902.8 543.126   8
   1   3  -1 13253.9 557.140   8
  -1  -3  -1 13612.2 578.325   7
  -1  -3  -1 12434.2 307.421   5
   1   3  -1 12938.9 282.049   5
  -1   3   1 12052.3 312.029   5
   1   3  -1 12325.9 296.416   4
   1   3   0 36202.2 935.947   1
   1   3   0 37233.1 713.858   2
  -1  -3   0 37520.3 921.207   7
   1   3   0 36221.1 916.957   7
   1   3   0 37075.4 904.641   8
   1  -3   0 36341.6 838.809   7
  -1  -3   0 37237.9 917.991   8
  -1  -3   0 37731.2 500.676   5
  -1   3   0 36810.6 530.814   5
   1   3   0 36729.2 491.418   4
  -1   3   0 36349.1 809.257   3
  -1   3  -1 12014.0 317.890   1
   1   3   1 12777.6 413.135   2
  -1  -3   1 12402.0 461.398   2
   1   3   1 13091.8 572.586   7
  -1  -3   1 12821.0 552.413   7
   1   3   1 11985.3 534.304   8
  -1  -3   1 12948.4 559.436   8
   1   3   1 13172.7 297.590   4
  -1  -3   1 13265.7 287.422   5
  -1   3  -1 13194.4 320.252   5
  -1   3  -1 13012.6 517.732   3
  -1  -3   2 10534.7 527.111   1
  -1   3  -2 10451.9 306.230   1
  -1  -3   2 9690.59 425.383   2
   1   3   2 10820.8 528.965   7
   1  -3  -2 10254.6 417.042   7
  -1  -3   2 10069.7 490.087   7
   1   3   2 10140.2 478.190   8
  -1   3  -2 10261.5 490.109   7
  -1  -3   2 10786.6 512.365   8
  -1  -3   2 10479.3 246.402   5
  -1   3  -2 10710.9 292.441   5
  -1   3  -2 11606.0 515.664   3
   1   3   3 3003.53 286.109   8
  -1  -3   3 3047.87 296.528   8
  -1  -3   3 2396.35 250.899   2
  -1  -3   3 2906.77 314.776   3
  -1  -3   3 2595.36 297.318   1
   1  -3  -3 2728.33 205.442   2
  -1   3  -3 2536.69 180.504   1
   1  -3  -3 2253.37 218.586   7
   1   3   3 3116.77 332.271   7
  -1   3  -3 2501.64 273.818   7
  -1   3  -3 2485.44 158.650   5
  -1   3  -3 2890.83 296.682   3
   1   3   4 19065.2 626.641   8
  -1   3  -4 19918.9 727.219   7
  -1  -3   4 20583.8 713.929   8
   1  -3  -4 19714.5 525.555   2
  -1  -3   4 21191.6 766.763   1
  -1   3  -4 20521.2 504.560   1
  -1  -3   4 20575.3 767.677   3
  -1  -3   4 20456.4 677.182   2
   1   3   4 20801.4 759.996   7
   1  -3  -4 20302.5 577.724   7
  -1   3  -4 20876.5 410.103   5
  -1   3  -4 21126.4 766.535   3
  -1   3  -5 73291.9 1420.56   7
  -1  -3   5 73469.2 1347.05   8
   1   3   5 69331.5 1194.71   8
  -1  -3   5 72614.0 1385.85   7
  -1  -3   5 72207.9 1498.80   3
  -1  -3   5 73413.8 1340.01   2
  -1   3  -5 70735.5 1017.64   1
  -1  -3   5 72652.4 1432.42   1
   1  -3  -5 71552.9 1039.39   2
   1  -3  -5 71299.5 1095.95   7
   1   3   5 71787.2 1452.14   7
  -1   3  -5 72503.7 762.526   5
  -1   3  -5 70545.9 1454.78   3
  -1  -3   6 17844.7 708.547   7
  -1  -3   6 18542.1 693.775   8
   1   3   6 18325.5 616.164   8
  -1   3  -6 18485.5 756.002   7
  -1  -3   6 18839.9 719.832   2
  -1  -3   6 17285.2 729.325   1
   1  -3  -6 18233.3 566.287   2
  -1  -3   6 18351.0 794.971   3
   1  -3  -6 18106.8 581.304   7
   1   3   6 18814.3 773.083   7
  -1   3  -6 19199.4 404.882   5
  -1   3  -6 18390.3 784.007   3
  -1  -3   7 13501.5 632.018   7
   1   3   7 13265.2 516.053   8
  -1   3  -7 13497.5 677.020   7
  -1  -3   7 14662.1 615.818   8
   1  -3  -7 13141.3 518.406   7
   1   3   7 13443.1 674.852   7
  -1  -3   7 14353.7 669.345   2
   1  -3  -7 13308.1 520.668   2
  -1  -3   7 14204.7 680.923   1
  -1   3  -7 13540.6 349.017   5
  -1  -3   7 13733.1 705.058   3
  -1   3  -7 13625.4 704.951   3
   1  -3  -8 11127.9 465.213   8
  -1  -3   8 12345.5 573.087   8
  -1   3  -8 11263.0 646.418   7
  -1  -3   8 12125.6 629.491   7
   1   3   8 11265.0 473.215   8
   1  -3  -8 11991.1 522.023   7
   1   3   8 12903.6 691.003   7
  -1  -3   8 12394.7 647.451   2
   1  -3  -8 12865.0 536.383   2
  -1  -3   8 12428.7 669.268   1
  -1  -3   8 11327.7 382.509   6
  -1   3  -8 12253.2 342.862   5
  -1   3  -8 12519.7 714.112   3
  -1  -3   8 12628.4 706.254   3
  -1  -3   9 5150.17 379.204   8
  -1  -3   9 5517.88 445.552   7
  -1   3  -9 5251.35 474.895   7
   1  -3  -9 4901.33 313.386   8
   1   3   9 4819.78 318.749   8
   1  -3  -9 5139.39 373.569   7
   1   3   9 5089.83 454.422   7
  -1  -3   9 4633.87 431.454   2
   1  -3  -9 5599.94 384.913   2
  -1  -3   9 5346.81 462.622   1
  -1  -3   9 5182.29 271.320   6
  -1   3  -9 5279.16 236.733   5
  -1  -3   9 5057.47 471.566   3
  -1   3  -9 5268.52 490.637   3
  -1  -3  10 11323.2 678.380   2
   1  -3 -10 10613.3 549.319   2
  -1  -3  10 10709.8 662.754   1
   1  -3 -10 10120.0 534.325   7
  -1  -3  10 9782.25 605.007   7
   1   3  10 12091.5 743.022   7
   1  -3 -10 9550.43 422.594   8
  -1  -3  10 10212.0 531.741   8
   1   3  10 10005.6 431.550   8
  -1   3 -10 10457.4 676.700   7
  -1  -3  10 10441.5 394.932   6
  -1  -3  10 10538.7 692.801   3
  -1   3 -10 9814.30 680.085   3
  -1   3 -10 9969.62 322.857   5
   1  -3 -11 7111.31 349.352   8
  -1  -3  11 7858.54 471.368   8
   1   3  11 7337.58 362.032   8
  -1  -3  11 7370.11 346.160   6
   1  -3 -11 6637.48 464.397   7
   1   3  11 8338.50 631.954   7
  -1  -3  11 7270.79 535.988   7
   1  -3 -11 8005.42 502.901   2
  -1   3 -11 7846.10 295.857   5
  -1  -3  12 7577.65 463.716   8
  -1  -3  12 7401.10 362.376   6
  -1  -3  12 7092.70 548.954   7
   1  -3 -12 7088.10 492.992   7
   1  -3 -12 6388.49 479.030   2
  -1   3 -12 7278.13 288.956   5
  -1  -3  13 15843.8 683.236   8
   1  -3 -13 16005.7 763.215   7
  -1   3 -13 16227.4 435.650   5
   1  -3 -13 16161.7 784.921   2
  -1  -3  13 16597.2 549.170   6
  -1  -3  14 2449.35 242.947   6
  -1   3 -14 2437.81 186.386   5
   1  -3 -14 2591.46 349.847   7
  -1  -3  15 7171.01 399.754   6
   1  -3 -15 7331.95 564.355   7
  -1  -3  16 4256.54 324.524   6
  -1  -3  17 3267.30 305.621   6
  -1  -3  18 442.405 160.446   6
  -1  -3  19 433.386 173.135   6
  -1  -3  20 2253.44 285.328   6
  -1  -3  21 2236.49 296.197   6
  -1  -3  22 1253.68 255.117   6
  -1  -3  23 5788.34 470.230   6
  -1  -3  24 213.979 174.556   6
  -1  -3  25 123.388 171.513   6
  -1  -3  26 286.208 196.589   6
  -1  -3  27 563.678 232.986   6
  -1  -3  28 445.957 257.383   6
  -1  -3  29 537.378 304.171   6
   1  -4  27 2652.84 376.542   6
   1  -4  26 334.488 236.777   6
   1  -4  25 1566.52 299.699   6
   1  -4  24 162.910 175.697   6
   1  -4  23 649.990 222.405   6
   1  -4  22 9569.79 572.435   6
   1  -4  21 160.709 175.209   6
   1  -4  20 403.102 195.986   6
   1  -4  19 1328.17 238.269   6
  -1  -4 -19 1277.17 212.929   5
  -1  -4 -18 2836.65 259.866   5
   1  -4  18 3123.17 310.643   6
  -1  -4 -17 7489.14 393.264   5
   1  -4  17 7236.20 428.040   6
   1  -4  16 1480.92 209.259   6
  -1  -4 -16 1539.91 204.381   5
  -1   4  15 12008.6 420.755   5
  -1  -4 -15 11711.0 469.081   5
   1  -4  15 11090.9 491.851   6
   1  -4  14 94.5350 115.606   6
  -1  -4 -14 364.074 143.034   5
  -1   4  14 224.798 104.198   5
  -1   4  14 73.9278 171.873   7
   1   4 -13 931.624 218.357   8
   1  -4  13 812.498 203.401   8
  -1   4  13 611.320 201.346   7
  -1  -4 -13 979.611 167.526   5
   1  -4  13 799.175 154.595   6
  -1   4  13 797.336 133.960   5
   1  -4  13 618.342 198.090   1
  -1   4  13 475.415 170.870   2
   1  -4  12 12724.4 476.223   6
  -1   4  12 12308.2 666.334   7
  -1  -4 -12 11704.7 437.741   5
  -1   4  12 12486.9 408.746   5
   1   4 -12 13109.4 674.588   8
   1  -4  12 13084.2 686.077   8
  -1   4  12 11267.8 602.998   2
   1  -4  12 13338.3 717.763   1
   1  -4  11 2349.61 208.053   6
  -1   4  11 3080.28 334.178   7
  -1  -4 -11 2949.42 235.651   5
  -1   4  11 2367.88 197.256   5
  -1  -4 -11 3034.30 285.070   8
   1   4 -11 2293.84 287.671   8
   1  -4  11 2679.82 321.856   8
  -1   4  11 2805.67 302.581   2
   1  -4  11 2680.59 331.090   1
   1   4 -10 28.8635 124.931   8
   1  -4  10-6.97469 137.212   8
  -1  -4 -10 64.4160 107.014   8
  -1   4  10-138.970 167.919   7
  -1  -4 -10-43.0373 111.892   5
  -1   4  10 95.9562 64.0656   6
   1  -4  10-34.0419 107.827   6
  -1   4  10 98.3949 88.9982   5
   1   4 -10-103.441 148.249   2
   1  -4  10 234.524 170.524   1
  -1  -4 -10-83.1174 88.8878   3
  -1   4  10 163.515 121.067   2
  -1   4   9 984.249 172.529   2
   1  -4   9 1504.19 242.896   1
   1   4  -9 1708.94 282.606   2
   1   4  -9 1282.24 279.191   3
   1   4  -9 1242.41 283.650   1
   1  -4   9 1820.12 327.321   3
   1   4  -9 1221.40 226.373   8
  -1  -4  -9 1580.97 221.333   8
   1  -4   9 1820.05 333.172   7
  -1  -4  -9 1803.58 338.052   7
  -1   4   9 1132.57 221.572   7
  -1  -4  -9 1302.75 183.512   5
   1  -4   9 1190.20 152.794   6
  -1   4   9 1419.98 113.014   6
  -1   4   9 1216.63 143.068   5
  -1   4   9 1534.98 136.733   3
   1   4  -8 8650.30 540.182   8
  -1  -4  -8 8399.69 467.634   8
  -1  -4  -8 9201.22 632.052   7
   1  -4   8 8166.17 334.730   6
   1  -4   8 8017.93 584.166   7
  -1   4   8 8423.00 484.862   7
  -1  -4  -8 8361.98 343.134   5
  -1   4   8 8029.94 310.061   5
  -1   4   8 8232.68 224.294   6
  -1   4   8 8645.27 431.057   2
   1   4  -8 8396.22 617.997   3
  -1   4   8 7974.69 268.971   3
   1  -4   8 8449.42 478.659   1
   1   4  -8 8020.88 532.578   2
   1   4  -8 8220.10 583.212   1
   1  -4   8 8224.88 611.404   3
  -1  -4  -7 11940.7 560.627   8
   1   4  -7 11709.8 614.114   8
  -1  -4  -7 12338.6 700.746   7
   1  -4   7 11423.0 374.029   6
  -1   4   7 11637.1 555.776   7
   1  -4   7 11974.8 688.119   7
  -1  -4  -7 11955.0 393.087   5
  -1   4   7 11849.8 368.221   5
   1  -4   7 11751.7 704.100   3
  -1   4   7 12057.9 477.903   2
   1   4  -7 12142.3 636.400   2
   1  -4   7 11758.4 532.097   1
   1   4  -7 11851.4 678.745   1
   1   4  -6 331.016 176.648   8
  -1  -4  -6 314.501 145.866   8
   1  -4   6 311.159 226.168   7
  -1  -4  -6 323.530 200.606   7
  -1   4   6 390.640 143.545   7
  -1  -4  -6 431.635 125.687   5
   1  -4   6 493.177 113.220   6
   1   4  -6 457.359 71.1926   5
  -1   4   6 371.446 106.594   5
   1   4  -6 37.9818 166.576   1
   1   4  -6 231.056 138.847   2
   1  -4   6 358.839 155.257   1
   1  -4   5 53236.7 1326.59   7
  -1  -4  -5 50810.3 1139.19   8
   1   4  -5 51286.4 1246.52   8
   1  -4   5 51425.5 691.777   6
  -1  -4  -5 50762.3 1312.86   7
  -1   4   5 49664.0 1074.40   7
  -1  -4  -5 50906.5 757.420   5
  -1   4   5 51546.5 727.222   5
   1   4  -5 52451.0 556.629   5
   1  -4   5 51992.7 957.834   1
   1   4  -5 51763.5 1157.03   2
   1   4  -5 52302.6 1316.16   1
   1   4  -5 49381.4 705.936   4
   1  -4   5 49569.7 1313.98   3
  -1  -4  -4 9852.93 514.556   8
   1   4  -4 10322.9 562.276   8
   1  -4   4 10843.8 591.272   7
  -1  -4  -4 10998.2 616.166   7
  -1  -4  -4 9759.87 331.488   5
   1   4  -4 10481.6 262.704   5
  -1   4   4 10031.8 328.893   5
   1  -4   4 10263.2 413.842   1
   1   4  -4 9613.46 483.703   2
   1   4  -4 9689.02 569.549   1
   1  -4   4 10268.9 585.566   3
   1   4  -4 9693.55 308.536   4
   1  -4   3 14467.2 656.921   7
  -1  -4  -3 13859.5 613.480   8
   1   4  -3 14030.8 649.753   8
  -1  -4  -3 13283.6 659.305   7
  -1  -4  -3 13621.9 378.762   5
  -1   4   3 15169.3 389.487   5
   1   4  -3 14498.5 317.928   5
   1   4  -3 13382.7 348.401   4
   1  -4   3 15293.6 679.063   3
  -1   4   3 15006.7 453.052   3
   1   4  -3 13886.2 659.819   1
   1   4  -3 13880.2 542.348   2
   1  -4   3 14682.6 470.013   1
   1   4  -2 69220.0 1432.18   1
   1   4  -2 70941.1 1144.66   2
   1   4  -2 71561.5 1430.36   8
   1  -4   2 69737.0 1380.44   7
  -1  -4  -2 69536.6 1376.01   8
  -1  -4  -2 68290.7 1432.39   7
  -1  -4  -2 69423.2 815.201   5
   1   4  -2 71493.5 727.282   5
  -1   4   2 69787.7 819.994   5
   1  -4   2 71271.8 1376.95   3
  -1   4   2 71671.6 1052.35   3
   1   4  -2 69181.5 757.209   4
   1   4  -1 41475.6 821.827   2
   1   4  -1 41472.3 1109.69   1
  -1  -4  -1 40985.5 1068.55   8
   1   4  -1 39866.9 1070.41   8
   1  -4   1 39666.2 1031.27   7
  -1  -4  -1 41419.6 1109.57   7
  -1  -4  -1 41280.1 614.251   5
   1   4  -1 42291.7 573.800   5
  -1   4   1 40656.2 623.916   5
   1   4  -1 40184.9 566.543   4
  -1   4   1 41014.6 855.003   3
   1   4   0 48498.9 825.179   2
   1   4   0 47893.2 1190.48   1
  -1  -4   0 48308.3 1170.45   8
   1   4   0 48646.5 1160.73   8
  -1  -4   0 47841.8 1177.04   7
  -1  -4   0 47849.1 636.252   5
   1   4   0 48455.7 631.944   5
  -1   4   0 47136.3 671.311   5
   1   4   0 47596.2 603.770   4
  -1   4   0 46184.5 969.134   3
   1   4   1 39856.8 715.197   2
  -1  -4   1 40668.7 1020.69   3
  -1  -4   1 40456.7 825.262   2
  -1   4  -1 39556.6 725.013   1
  -1  -4   1 41019.6 1083.46   8
   1   4   1 39952.1 1054.92   8
  -1  -4   1 38539.5 1060.78   7
   1   4   1 40262.0 1107.88   7
  -1  -4   1 41235.3 575.626   5
   1   4   1 41182.4 604.404   5
  -1   4  -1 39792.5 614.711   5
  -1   4  -1 39919.1 955.606   3
   1   4   1 40469.8 553.675   4
  -1  -4   2 73323.9 1450.57   8
   1   4   2 70630.5 1372.94   8
   1  -4  -2 69353.4 1241.30   7
   1   4   2 72768.4 1493.97   7
  -1  -4   2 70427.5 1423.77   7
  -1  -4   2 68348.4 1137.16   2
  -1   4  -2 70312.8 969.027   1
   1   4   2 70561.6 924.758   2
  -1  -4   2 71090.8 1395.95   3
   1   4   2 68698.1 801.206   5
  -1   4  -2 72091.2 820.451   5
   1   4   2 68828.2 712.601   4
  -1   4  -2 71532.1 1340.92   3
   1   4   3 13199.2 600.533   8
  -1  -4   3 13761.9 650.258   8
   1   4   3 14474.8 690.738   7
   1  -4  -3 14435.1 571.697   7
  -1  -4   3 13724.7 542.037   2
  -1   4  -3 13678.9 450.366   1
  -1  -4   3 13573.6 644.700   3
   1  -4  -3 15314.7 439.286   2
  -1  -4   3 13848.7 662.694   1
   1   4   3 13368.2 372.902   5
  -1   4  -3 14928.3 380.557   5
  -1   4  -3 15358.6 666.254   3
   1   4   4 9800.31 519.133   8
  -1   4  -4 10036.2 570.734   7
  -1  -4   4 10810.1 584.471   8
   1  -4  -4 10803.1 503.568   7
   1   4   4 10239.2 592.322   7
  -1  -4   4 9670.68 483.678   2
  -1  -4   4 9696.55 581.937   3
   1  -4  -4 9594.61 354.978   2
  -1   4  -4 9434.90 400.877   1
  -1  -4   4 9717.55 572.061   1
   1   4   4 10401.5 341.092   5
  -1   4  -4 10259.6 319.485   5
  -1   4  -4 10154.4 574.271   3
   1  -4  -5 52030.4 1096.27   7
   1   4   5 53635.5 1359.86   7
   1   4   5 53117.8 1161.12   8
  -1  -4   5 53265.2 1272.22   8
  -1   4  -5 53926.0 1339.21   7
  -1  -4   5 52979.3 1329.39   7
  -1  -4   5 51443.7 1309.27   1
   1  -4  -5 51020.0 837.183   2
  -1  -4   5 55312.7 1201.71   2
  -1   4  -5 50430.0 949.583   1
  -1   4  -5 53335.8 711.819   5
  -1  -4   5 51483.5 1342.32   3
  -1   4  -5 51066.1 1315.82   3
  -1  -4   6 479.464 197.370   1
  -1  -4   6 327.011 155.127   2
   1  -4  -6 556.028 132.275   2
  -1   4  -6 764.524 249.403   3
  -1  -4   6 335.736 190.498   3
  -1   4  -6 537.954 155.862   1
  -1  -4   6 484.287 185.763   8
   1   4   6 160.387 128.634   8
  -1   4  -6 367.332 113.289   5
   1  -4  -6 585.698 189.445   7
   1   4   6 213.645 209.771   7
  -1  -4   6 100.393 159.209   7
  -1   4  -6 856.560 254.315   7
  -1  -4   7 12219.7 673.430   7
  -1  -4   7 12093.2 626.092   8
  -1   4  -7 12737.4 689.078   7
   1   4   7 11292.1 539.896   8
   1  -4  -7 11782.2 554.431   7
   1   4   7 11732.2 674.927   7
  -1  -4   7 12669.8 650.731   2
  -1  -4   7 11968.6 671.607   1
   1  -4  -7 12260.9 471.538   2
  -1   4  -7 11623.3 527.049   1
  -1   4  -7 12166.7 355.541   5
  -1   4  -7 11666.5 687.898   3
  -1  -4   7 11604.4 693.471   3
  -1  -4   8 8517.75 583.117   7
   1   4   8 8143.45 457.336   8
  -1   4  -8 9220.85 616.544   7
  -1  -4   8 8786.86 539.742   8
   1  -4  -8 8961.54 513.198   7
   1   4   8 8734.86 610.699   7
  -1  -4   8 9415.90 583.563   2
  -1  -4   8 8898.02 611.222   1
   1  -4  -8 8731.00 435.020   2
  -1  -4   8 8126.76 336.710   6
  -1   4  -8 8715.21 308.760   5
  -1   4  -8 9545.32 651.802   3
  -1  -4   8 8885.69 633.056   3
  -1   4  -9 1080.06 270.141   7
  -1  -4   9 1375.94 281.629   7
   1  -4  -9 1594.69 260.085   7
   1   4   9 1081.69 250.417   7
   1   4   9 1133.30 198.534   8
  -1  -4   9 1737.86 268.354   8
  -1  -4   9 1354.68 166.897   6
  -1  -4   9 1838.98 306.200   2
  -1   4  -9 1096.66 264.340   3
   1  -4  -9 1206.56 184.195   2
  -1  -4   9 1302.45 294.785   1
  -1   4  -9 1211.31 140.682   5
  -1  -4  10 40.8064 173.480   7
   1  -4 -10 47.3659 144.152   7
   1  -4 -10 158.335 119.015   8
   1   4  10-92.4868 100.723   8
  -1  -4  10 281.682 153.879   8
  -1  -4  10 11.3515 100.123   6
  -1   4 -10 47.8567 84.7047   5
  -1  -4  10 115.078 151.930   2
   1  -4 -10-148.875 115.506   2
   1  -4 -11 2693.70 327.044   7
   1   4  11 2636.16 252.630   8
  -1  -4  11 2504.47 309.956   8
  -1  -4  11 2252.24 214.855   6
  -1   4 -11 2895.80 197.764   5
   1  -4 -11 2638.10 287.007   2
   1  -4 -12 12000.7 668.961   7
  -1  -4  12 13062.4 676.838   8
  -1  -4  12 12408.5 477.091   6
  -1   4 -12 12431.9 386.763   5
   1  -4 -12 11129.2 607.440   2
  -1  -4  13 846.997 149.900   6
   1  -4 -13 645.508 202.806   7
  -1  -4  13 729.880 178.538   8
  -1   4 -13 893.419 136.298   5
   1  -4 -14 490.874 227.086   7
  -1  -4  14 37.9180 97.4684   6
  -1  -4  15 12304.3 518.786   6
  -1  -4  16 1777.60 244.203   6
  -1  -4  17 7698.98 445.716   6
  -1  -4  18 2456.59 282.563   6
  -1  -4  19 1507.80 247.552   6
   1   4  19 1389.33 215.598   5
  -1  -4  20 468.074 190.418   6
   1   4  20 287.795 129.755   5
  -1  -4  21 15.9518 157.212   6
  -1  -4  22 11140.9 609.532   6
  -1  -4  23 1287.02 249.596   6
  -1  -4  24-4.73401 185.487   6
  -1  -4  25 1847.17 315.487   6
  -1  -4  26 125.088 181.923   6
  -1  -4  27 2106.63 330.955   6
  -1  -4  28 3112.09 409.831   6
   1  -5  27 845.105 290.577   6
   1  -5  26 2931.67 378.105   6
   1  -5  25 4115.38 418.036   6
   1  -5  24 30.9260 173.543   6
   1  -5  23 2038.93 305.771   6
   1  -5  22 2442.76 322.065   6
   1  -5  21 7197.21 487.364   6
  -1  -5 -20 3760.22 324.568   5
   1  -5  20 3978.53 367.707   6
   1  -5  19 105.309 150.952   6
  -1  -5 -19 40.8966 141.585   5
  -1  -5 -18 3439.56 298.606   5
   1  -5  18 3921.49 339.591   6
  -1  -5 -17 3169.90 293.278   5
   1  -5  17 3225.34 301.785   6
  -1   5  16 5400.22 322.254   5
  -1  -5 -16 5555.52 349.975   5
   1  -5  16 5500.91 378.360   6
   1  -5  15 630.442 154.508   6
  -1   5  15 696.511 145.522   5
  -1  -5 -15 701.401 167.443   5
  -1   5  14 4407.34 286.093   5
  -1  -5 -14 4925.89 324.160   5
   1  -5  14 4772.72 327.024   6
   1  -5  13 939.342 167.392   6
  -1  -5 -13 929.866 170.956   5
  -1   5  13 996.535 153.701   5
  -1   5  13 831.191 231.362   7
   1   5 -12-104.100 145.712   8
  -1   5  12 177.207 229.026   7
  -1  -5 -12-159.366 133.538   5
   1  -5  12 100.263 104.853   6
  -1   5  12 170.550 114.405   5
   1  -5  12 143.199 208.199   1
   1  -5  11 17361.2 544.328   6
  -1   5  11 18264.8 836.936   7
  -1  -5 -11 18162.0 557.203   5
  -1   5  11 18017.7 520.557   5
   1   5 -11 17492.3 846.983   8
   1  -5  11 17671.3 820.006   1
   1   5 -10 1412.64 265.156   8
  -1  -5 -10 1907.55 250.759   8
  -1   5  10 2385.41 327.872   7
  -1  -5 -10 2148.39 220.752   5
   1  -5  10 1900.27 190.462   6
  -1   5  10 2049.65 196.494   5
   1  -5  10 1897.56 278.985   1
   1  -5   9 2520.63 220.621   6
  -1   5   9 2664.52 327.154   7
  -1  -5  -9 2793.42 237.003   5
  -1   5   9 2712.39 215.732   5
  -1  -5  -9 2690.95 296.224   8
   1   5  -9 2794.20 351.653   8
   1  -5   9 2549.38 345.302   8
   1  -5   9 2830.55 315.485   1
   1   5  -9 2485.98 334.339   2
   1   5  -8 1265.90 261.740   8
   1  -5   8 954.793 205.377   8
  -1  -5  -8 1509.78 239.490   8
  -1   5   8 1210.15 252.743   7
  -1  -5  -8 1461.58 183.939   5
   1  -5   8 1158.81 146.534   6
   1   5  -8 910.953 99.2052   5
  -1   5   8 1173.96 151.255   5
  -1   5   8 1262.74 180.606   2
   1  -5   8 1286.65 225.126   1
   1   5  -8 974.968 217.075   2
   1  -5   7 13193.9 718.695   8
  -1  -5  -7 13059.5 636.976   8
   1   5  -7 13251.5 714.258   8
   1  -5   7 12607.3 399.388   6
   1  -5   7 12418.9 761.069   7
  -1   5   7 11657.4 615.638   7
  -1  -5  -7 13661.5 452.607   5
   1   5  -7 13132.9 310.536   5
  -1   5   7 12138.7 406.279   5
   1  -5   7 13495.5 600.962   1
   1   5  -7 12587.1 659.371   2
   1   5  -7 14215.3 774.069   1
   1  -5   7 13076.5 776.852   3
   1   5  -6 3790.26 399.606   8
   1  -5   6 3680.07 393.125   8
  -1  -5  -6 4037.11 376.326   8
   1  -5   6 3253.58 406.218   7
   1  -5   6 3841.72 217.853   6
  -1  -5  -6 3244.62 401.062   7
  -1   5   6 3377.39 345.181   7
  -1  -5  -6 3489.63 244.146   5
  -1   5   6 3286.85 225.428   5
   1   5  -6 3666.02 178.965   5
   1  -5   6 3666.66 318.954   1
   1   5  -6 3010.81 377.700   1
   1   5  -6 4036.80 371.055   2
   1  -5   6 3349.18 392.802   3
  -1   5   6 3582.31 174.171   3
   1   5  -5 19352.7 849.948   8
  -1  -5  -5 19345.3 787.281   8
   1  -5   5 19308.6 877.589   7
   1  -5   5 19973.5 452.596   6
  -1  -5  -5 17830.5 853.725   7
  -1  -5  -5 19147.5 503.848   5
  -1   5   5 19769.9 501.864   5
   1   5  -5 18586.3 389.046   5
   1   5  -5 19960.1 876.416   1
   1   5  -5 18891.4 732.597   2
   1  -5   5 18954.6 656.229   1
  -1   5   5 19636.5 457.798   3
   1  -5   5 19465.7 872.264   3
   1   5  -4 10231.6 623.568   8
  -1  -5  -4 9323.01 559.342   8
   1  -5   4 8914.08 588.411   7
  -1  -5  -4 10162.6 651.358   7
  -1  -5  -4 9098.69 352.323   5
   1   5  -4 9531.09 290.413   5
  -1   5   4 8825.42 338.122   5
   1   5  -4 9548.92 607.636   1
   1   5  -4 9289.96 495.112   2
   1  -5   4 8845.56 433.572   1
  -1   5   4 8753.75 345.460   3
   1  -5   4 8400.82 570.411   3
   1   5  -4 9128.39 323.489   4
   1  -5   3 9323.46 585.461   7
  -1  -5  -3 8873.79 557.830   8
   1   5  -3 9335.36 586.986   8
  -1  -5  -3 9009.27 593.925   7
  -1  -5  -3 8966.63 340.551   5
   1   5  -3 9166.32 289.845   5
  -1   5   3 8638.51 333.829   5
   1  -5   3 9565.98 579.361   3
  -1   5   3 8619.92 378.356   3
   1   5  -3 8678.02 301.714   4
   1   5  -3 8500.73 571.458   1
   1   5  -3 8617.64 446.955   2
   1   5  -2 259.996 201.005   1
  -1   5   2 267.161 110.966   3
   1   5  -2 269.726 129.155   2
  -1  -5  -2 202.912 135.339   3
   1  -5   2 366.829 196.621   3
   1   5  -2 408.786 176.765   8
  -1  -5  -2 633.832 205.811   8
  -1  -5  -2 224.116 215.519   7
   1  -5   2 453.585 200.942   7
  -1  -5  -2 266.114 119.028   5
  -1   5   2 177.205 111.988   5
   1   5  -2 232.239 91.9641   5
   1   5  -2 296.239 96.7128   4
   1   5  -1 80261.9 1177.85   2
  -1  -5  -1 79272.7 1402.60   3
   1   5  -1 83428.3 1705.97   1
  -1  -5  -1 83536.9 1664.07   8
   1  -5   1 84713.0 1667.18   7
   1   5  -1 83396.8 1709.49   8
  -1  -5  -1 82142.8 1708.09   7
  -1  -5  -1 79759.0 936.603   5
   1   5  -1 83253.5 900.947   5
  -1   5   1 82505.4 980.641   5
   1   5  -1 82050.8 862.680   4
  -1   5   1 82455.4 1321.28   3
  -1  -5   0 119124. 2022.45   8
   1   5   0 120830. 2022.09   8
  -1  -5   0 118054. 2040.12   7
   1   5   0 117225. 1324.46   2
  -1  -5   0 118196. 1775.01   3
   1   5   0 118914. 2046.73   1
   1   5   0 118899. 1101.65   5
  -1   5   0 118512. 1159.47   5
  -1   5   0 116482. 1662.78   3
   1   5   0 115392. 1007.28   4
  -1  -5   1 85452.7 1718.08   8
   1   5   1 82814.1 1667.43   8
  -1  -5   1 82378.1 1708.62   7
   1   5   1 80675.5 1025.74   2
  -1  -5   1 79577.5 1192.82   2
  -1  -5   1 83568.5 1564.26   3
  -1   5  -1 80187.7 1227.45   1
   1   5   1 82184.7 934.928   5
  -1   5  -1 82607.9 967.787   5
  -1   5  -1 83355.2 1486.88   3
   1   5   1 80316.6 828.832   4
   1   5   2 216.779 86.5898   4
  -1  -5   2 365.971 216.757   8
   1   5   2 580.433 206.292   8
   1  -5  -2 337.867 183.278   7
  -1  -5   2 131.594 143.066   7
   1   5   2 147.146 168.367   7
  -1  -5   2 201.406 110.059   2
  -1   5  -2 325.929 136.693   1
   1   5   2 250.771 86.1110   2
  -1   5  -2 235.795 178.061   3
  -1  -5   2 435.419 185.746   3
   1   5   2 371.953 120.099   5
  -1   5  -2 357.213 115.365   5
  -1  -5   3 9053.93 579.186   8
   1   5   3 8758.98 561.235   8
   1  -5  -3 8740.64 516.465   7
   1   5   3 8365.12 582.031   7
  -1  -5   3 9478.08 472.729   2
  -1   5  -3 8750.58 426.165   1
   1  -5  -3 8280.16 319.903   2
   1   5   3 9422.35 324.332   2
   1   5   3 9359.99 342.001   5
  -1   5  -3 8787.67 323.011   5
   1   5   3 9151.33 284.660   4
  -1  -5   3 9141.28 581.172   3
  -1   5  -3 8915.16 549.205   3
  -1  -5   4 10429.7 621.930   8
   1   5   4 9442.44 568.603   8
   1  -5  -4 9099.16 528.400   7
   1   5   4 9435.75 624.334   7
  -1  -5   4 9917.75 509.783   2
  -1   5  -4 9071.85 437.348   1
   1   5   4 10212.0 340.888   2
  -1  -5   4 9610.16 620.698   1
   1  -5  -4 8400.01 316.635   2
   1   5   4 9697.94 355.310   5
  -1   5  -4 8916.19 323.128   5
  -1  -5   4 9205.31 596.816   3
  -1   5  -4 8940.39 569.514   3
  -1  -5   5 20298.0 870.169   8
   1   5   5 19095.8 784.120   8
   1  -5  -5 19157.4 761.393   7
   1   5   5 19479.7 890.376   7
  -1  -5   5 19327.8 740.574   2
   1  -5  -5 18603.3 478.327   2
  -1   5  -5 19231.0 658.153   1
  -1  -5   5 18675.0 862.266   1
   1   5   5 19349.8 503.313   5
  -1   5  -5 20475.2 483.172   5
  -1   5  -5 19291.3 858.735   3
  -1  -5   5 18640.1 867.558   3
   1  -5  -6 3843.63 368.884   8
   1   5   6 3164.50 355.550   8
  -1  -5   6 3772.03 406.122   8
  -1   5  -6 3862.05 421.335   7
   1  -5  -6 3143.97 335.567   7
   1   5   6 4138.17 438.815   7
  -1  -5   6 3114.22 409.166   7
  -1  -5   6 3859.26 417.285   1
  -1   5  -6 3312.44 303.889   1
  -1  -5   6 3919.77 374.001   2
   1  -5  -6 3923.49 235.626   2
   1   5   6 3736.65 248.806   5
  -1   5  -6 3550.59 214.642   5
  -1  -5   6 3709.15 434.560   3
  -1   5  -6 4066.33 432.722   3
  -1  -5   7 13831.7 736.129   8
  -1  -5   7 13763.1 778.364   7
   1  -5  -7 12535.8 634.167   8
   1   5   7 12770.6 639.950   8
   1  -5  -7 12818.1 637.111   7
   1   5   7 14077.1 799.933   7
  -1  -5   7 13701.0 687.924   2
   1  -5  -7 12828.9 454.806   2
  -1   5  -7 12646.4 583.930   1
  -1  -5   7 12754.2 746.849   1
  -1  -5   7 13875.8 431.223   6
   1   5   7 13002.2 441.074   5
  -1   5  -7 13156.4 395.808   5
  -1   5  -7 14009.7 791.156   3
  -1  -5   7 13716.0 786.404   3
  -1   5  -8 1170.42 205.322   1
  -1  -5   8 1634.35 263.204   2
   1  -5  -8 1107.20 161.328   2
   1  -5  -8 1336.76 256.318   7
  -1  -5   8 1242.39 265.377   8
   1   5   8 1613.23 244.806   8
   1  -5  -8 1136.78 208.382   8
  -1  -5   8 1290.47 154.960   6
   1   5   8 1201.12 166.145   5
  -1   5  -8 1082.41 140.600   5
   1  -5  -9 2683.49 339.255   7
   1   5   9 2623.67 301.163   8
  -1  -5   9 3020.23 360.740   8
   1  -5  -9 2463.27 289.193   8
   1   5   9 2833.00 231.035   5
  -1  -5   9 2557.56 213.256   6
  -1   5  -9 2648.65 198.234   5
  -1   5  -9 2471.75 303.603   1
  -1  -5   9 2545.40 357.199   2
  -1  -5  10 2022.81 207.850   6
   1  -5 -10 2009.50 307.089   7
  -1   5 -10 2161.60 180.804   5
   1   5  10 1890.22 209.059   5
  -1  -5  10 2481.10 341.398   8
   1   5  10 2036.98 268.894   8
   1  -5 -10 2089.88 258.526   8
  -1   5 -11 17721.0 477.959   5
   1  -5 -11 16520.0 789.753   7
   1   5  11 17145.8 543.082   5
  -1  -5  11 18063.4 568.158   6
   1  -5 -12 804.654 314.110   7
   1   5  12 163.129 131.677   5
  -1   5 -12 210.739 112.294   5
  -1  -5  12 113.017 123.293   6
   1  -5 -13 899.375 268.050   7
   1   5  13 642.989 153.594   5
  -1   5 -13 783.031 129.995   5
  -1  -5  13 942.251 167.021   6
   1   5  14 4681.83 316.827   5
  -1  -5  14 4772.64 327.957   6
  -1  -5  15 881.868 185.944   6
   1   5  15 775.428 180.945   5
   1   5  16 5455.50 344.160   5
  -1  -5  16 5780.28 386.131   6
   1   5  17 3406.13 295.188   5
  -1  -5  17 3149.33 308.852   6
   1   5  18 3678.64 311.766   5
  -1  -5  18 4820.51 378.090   6
  -1  -5  19 156.998 163.191   6
   1   5  19 23.4554 137.786   5
   1   5  20 3755.60 316.249   5
  -1  -5  20 3491.61 341.788   6
  -1  -5  21 6498.99 463.809   6
  -1  -5  22 2258.05 301.489   6
  -1  -5  23 1321.62 262.260   6
  -1  -5  24 139.407 185.621   6
  -1  -5  25 3904.69 417.542   6
  -1  -5  26 3042.80 377.402   6
  -1  -5  27 788.103 243.887   6
   1  -6  27 1303.51 302.419   6
   1  -6  26 939.615 268.331   6
   1  -6  25 1987.01 316.197   6
   1  -6  24 1417.52 269.327   6
   1  -6  23 594.107 205.547   6
   1  -6  22 1030.42 224.008   6
   1  -6  21 2348.64 307.639   6
  -1  -6 -21 2635.74 316.789   5
  -1  -6 -20 7513.87 455.072   5
   1  -6  20 7068.73 472.036   6
   1  -6  19 1766.26 260.777   6
  -1  -6 -19 1453.95 234.842   5
   1  -6  18 274.873 126.576   6
  -1  -6 -18 394.574 166.759   5
  -1   6  17 3600.39 296.706   5
  -1  -6 -17 4487.47 359.659   5
   1  -6  17 4019.93 343.280   6
  -1   6  16 10124.0 463.303   5
  -1  -6 -16 10027.8 487.966   5
   1  -6  16 8914.87 478.797   6
   1  -6  15 1488.90 215.849   6
  -1  -6 -15 1594.79 220.979   5
  -1   6  15 1449.93 199.806   5
   1  -6  14 806.031 172.727   6
  -1  -6 -14 1078.36 197.253   5
  -1   6  14 440.447 146.494   5
   1  -6  13 2231.24 234.818   6
  -1   6  13 2197.08 239.229   5
  -1  -6 -13 2117.98 233.749   5
  -1   6  12 7220.06 367.260   5
  -1  -6 -12 7979.00 407.287   5
   1  -6  12 7612.95 394.882   6
  -1   6  11 9045.64 402.569   5
  -1  -6 -11 9637.76 434.045   5
   1  -6  11 8640.85 401.714   6
   1  -6  10 7415.56 360.069   6
  -1   6  10 7924.29 595.703   7
  -1  -6 -10 7569.76 383.919   5
  -1   6  10 7952.89 377.499   5
  -1  -6 -10 7217.87 515.871   8
   1  -6  10 8588.38 578.450   1
   1  -6   9 2827.79 221.767   6
  -1   6   9 2014.48 328.878   7
  -1  -6  -9 2456.77 240.324   5
  -1   6   9 2485.94 226.239   5
  -1  -6  -9 2453.64 316.356   8
   1  -6   9 2827.71 341.092   1
  -1  -6  -8 14842.8 736.106   8
   1  -6   8 16834.0 489.865   6
  -1   6   8 15392.2 781.142   7
  -1  -6  -8 15764.3 523.437   5
  -1   6   8 15840.5 509.807   5
   1   6  -8 16570.8 389.549   5
   1  -6   8 16797.7 740.552   1
   1  -6   7 8676.83 342.109   6
  -1   6   7 9642.19 614.694   7
  -1  -6  -7 8043.31 376.730   5
   1   6  -7 8805.56 294.051   5
  -1   6   7 8694.98 378.130   5
   1  -6   7 8730.65 523.005   1
   1   6  -7 7922.45 550.169   2
  -1  -6  -7 8964.46 580.522   8
  -1  -6  -6 15491.1 763.381   8
   1  -6   6 16913.5 447.103   6
  -1  -6  -6 15964.6 510.921   5
   1   6  -6 15705.9 404.017   5
  -1   6   6 16635.8 507.653   5
   1   6  -6 16854.3 750.932   2
   1  -6   6 15395.8 666.617   1
   1  -6   6 15365.9 855.054   3
  -1  -6  -5 13343.6 717.972   8
   1  -6   5 12978.0 379.070   6
   1   6  -5 13815.1 378.776   5
  -1   6   5 12592.1 441.486   5
   1  -6   5 11985.4 730.279   3
   1   6  -5 12704.7 629.498   2
   1  -6   5 12104.6 584.089   1
  -1  -6  -5 13461.7 461.883   5
  -1  -6  -4 26570.7 629.877   5
   1   6  -4 26113.1 530.858   5
  -1   6   4 26566.9 624.702   5
   1  -6   4 26605.4 1081.33   7
  -1  -6  -4 26245.1 1010.01   8
   1   6  -4 27662.8 1087.84   1
   1   6  -4 26404.2 854.468   2
  -1  -6  -4 23798.3 738.654   3
   1   6  -4 25142.5 552.296   4
   1  -6   4 26476.3 1041.11   3
   1   6  -3 40361.4 669.768   5
  -1   6   3 37946.6 739.110   5
  -1  -6  -3 39500.0 1237.27   8
   1  -6   3 36644.1 1256.33   7
   1   6  -3 37495.9 653.197   4
   1  -6   3 35702.7 1167.88   3
  -1   6   3 36635.4 851.601   3
   1   6  -3 39231.6 1274.23   1
   1   6  -3 38557.5 963.410   2
  -1  -6  -3 38551.8 972.738   3
   1   6  -2 23853.7 997.898   1
   1   6  -2 24023.5 717.644   2
  -1  -6  -2 23814.2 800.083   3
   1   6  -2 24360.3 528.932   5
  -1  -6  -2 26118.8 1019.42   8
   1  -6   2 25812.6 1030.57   7
  -1   6   2 24777.6 595.622   5
   1   6  -2 23401.2 505.300   4
  -1   6   2 23890.3 737.796   3
   1  -6   2 25069.5 945.257   3
   1   6  -1 6473.67 352.075   2
  -1  -6  -1 6680.20 450.956   3
   1   6  -1 6955.57 550.466   1
   1   6  -1 6782.58 294.134   5
   1   6  -1 6722.74 555.355   8
   1  -6   1 6865.22 542.067   7
  -1  -6  -1 6876.40 561.608   8
  -1   6   1 6769.52 317.711   5
   1   6  -1 6225.42 263.526   4
  -1   6   1 6303.74 408.343   3
   1  -6   1 7330.64 498.704   3
  -1   6   0 16088.3 636.294   1
   1   6   0 16101.9 509.489   2
   1   6   0 17338.2 862.647   1
   1   6   0 15750.3 812.092   8
   1  -6   0 15789.8 813.470   8
  -1  -6   0 17305.2 838.645   8
   1   6   0 16794.8 460.049   5
  -1   6   0 17294.9 492.211   5
  -1  -6   0 16393.3 717.178   3
   1   6   0 15736.3 399.365   4
  -1   6   0 16797.9 696.351   3
   1   6   1 6391.25 300.784   2
  -1  -6   1 6852.48 372.273   2
  -1   6  -1 6181.31 397.792   1
   1  -6  -1 6311.15 493.067   7
   1   6   1 6638.25 536.245   8
   1  -6  -1 5838.23 514.356   8
   1   6   1 6801.93 306.030   5
  -1   6  -1 6507.04 311.107   5
  -1   6  -1 6711.85 476.174   3
  -1  -6   1 7003.73 501.236   3
   1   6   1 6760.11 264.872   4
   1   6   2 24901.0 533.398   2
  -1   6  -2 25243.2 781.471   1
  -1  -6   2 25510.3 741.859   2
   1  -6  -2 26118.6 968.655   7
   1  -6  -2 25385.7 1007.84   8
   1   6   2 25605.0 1019.84   8
   1   6   2 26080.2 592.823   5
  -1   6  -2 26463.7 598.873   5
   1   6   2 24601.2 488.592   4
  -1   6  -2 25175.1 931.792   3
  -1  -6   2 25757.2 969.165   3
  -1  -6   3 40318.5 987.169   2
  -1   6  -3 38391.1 973.644   1
   1  -6  -3 36753.3 1149.60   7
   1  -6  -3 39387.4 1234.65   8
   1   6   3 39164.9 1248.42   8
   1   6   3 39858.3 744.299   5
  -1   6  -3 38099.9 715.875   5
  -1   6  -3 41413.7 1234.79   3
  -1  -6   3 40127.3 1246.11   3
   1   6   3 38679.1 608.033   4
  -1  -6   4 27103.3 860.107   2
  -1   6  -4 25198.4 800.684   1
   1  -6  -4 26768.3 1018.59   8
   1   6   4 24477.1 983.422   8
   1  -6  -4 25509.7 962.647   7
   1   6   4 24975.8 604.072   5
  -1   6  -4 24855.8 578.869   5
  -1  -6   4 26565.7 1053.28   3
  -1   6  -4 25400.4 1016.27   3
   1   6   4 25104.7 488.210   4
  -1  -6   5 14416.6 660.476   2
  -1   6  -5 12107.5 575.032   1
   1   6   5 12002.7 695.446   8
   1  -6  -5 12705.3 715.047   8
   1  -6  -5 12773.0 685.093   7
   1   6   5 12649.3 350.563   4
   1   6   5 12684.9 444.076   5
  -1   6  -5 12318.7 410.754   5
  -1  -6   5 12952.8 765.779   3
  -1   6  -5 12790.5 750.943   3
  -1  -6   6 18643.0 786.498   2
  -1   6  -6 15638.0 667.499   1
   1  -6  -6 15893.6 772.476   7
   1   6   6 16836.4 804.313   8
   1  -6  -6 16562.9 798.018   8
   1   6   6 16007.1 505.715   5
  -1  -6   6 16933.2 472.612   6
  -1   6  -6 16523.4 480.373   5
  -1   6  -6 15840.8 863.881   3
   1   6   7 8425.77 586.256   8
   1  -6  -7 8550.36 587.714   8
   1   6   7 8817.94 392.498   5
  -1  -6   7 8526.55 353.913   6
   1  -6  -7 8301.01 574.166   7
  -1   6  -7 8513.61 343.418   5
  -1   6  -7 8481.68 516.086   1
  -1  -6   7 8852.46 577.712   2
   1   6   8 14973.2 759.571   8
   1  -6  -8 15641.8 752.505   8
   1   6   8 16609.3 532.357   5
  -1  -6   8 16437.2 499.875   6
   1  -6  -8 16693.0 807.006   7
  -1   6  -8 17058.1 485.388   5
  -1  -6   8 17139.5 827.948   2
  -1   6  -8 15631.0 717.737   1
   1   6   9 2491.47 330.598   8
   1  -6  -9 2206.20 305.217   8
  -1  -6   9 2522.11 219.869   6
   1  -6  -9 3289.11 387.961   7
  -1   6  -9 2529.75 206.465   5
   1   6   9 2347.04 231.800   5
  -1   6  -9 2292.80 309.357   1
   1   6  10 7193.24 524.556   8
   1  -6 -10 7443.25 560.219   7
  -1   6 -10 8233.42 343.101   5
  -1   6 -10 7112.19 528.227   1
   1   6  10 7816.98 383.563   5
  -1  -6  10 8029.25 381.341   6
  -1  -6  11 9229.92 425.915   6
   1   6  11 8706.40 417.704   5
  -1   6 -11 9641.39 375.147   5
  -1  -6  12 7404.85 387.246   6
   1   6  12 7049.82 385.013   5
  -1   6 -12 7128.13 330.224   5
  -1  -6  13 2383.94 251.175   6
   1   6  13 2124.55 239.427   5
  -1  -6  14 686.569 168.099   6
   1   6  14 753.806 171.464   5
  -1  -6  15 1476.48 218.769   6
   1   6  15 1367.56 214.754   5
  -1  -6  16 10151.5 508.931   6
   1   6  16 9028.97 465.711   5
   1   6  17 4190.78 335.185   5
  -1  -6  17 4224.16 350.888   6
  -1  -6  18 473.545 165.770   6
   1   6  18 498.040 182.725   5
  -1  -6  19 1833.67 267.810   6
   1   6  19 1388.83 245.016   5
  -1  -6  20 7413.76 493.338   6
   1   6  20 7224.67 443.071   5
  -1  -6  21 2157.33 296.692   6
   1   6  21 2711.58 301.335   5
  -1  -6  22 1004.02 225.401   6
  -1  -6  23 567.314 206.175   6
  -1  -6  24 1836.76 328.220   6
  -1  -6  25 3033.36 381.650   6
  -1  -6  26 934.766 248.956   6
   1  -7  26 2553.10 372.157   6
   1  -7  25 870.695 232.464   6
   1  -7  24 548.677 209.797   6
   1  -7  23 3520.70 384.021   6
   1  -7  22 1181.86 243.083   6
  -1  -7 -21 10028.1 556.662   5
   1  -7  21 10035.0 581.497   6
  -1  -7 -20 4946.38 408.250   5
   1  -7  20 3815.04 371.135   6
  -1  -7 -19 2984.61 320.554   5
   1  -7  19 2807.69 347.405   6
  -1   7  18 7101.98 431.463   5
  -1  -7 -18 6963.63 445.896   5
   1  -7  18 7223.25 466.149   6
  -1   7  17 8037.21 445.291   5
  -1  -7 -17 7731.10 462.110   5
   1  -7  17 7876.63 479.285   6
   1  -7  16 590.530 149.017   6
  -1   7  16 581.448 175.933   5
  -1  -7 -16 1071.24 231.814   5
  -1   7  15 10147.1 485.492   5
  -1  -7 -15 10421.8 510.756   5
   1  -7  15 10470.7 512.215   6
   1  -7  14 1158.51 191.818   6
  -1   7  14 908.903 189.399   5
  -1  -7 -14 1395.63 219.885   5
  -1   7  13 7204.92 397.877   5
  -1  -7 -13 6838.58 413.398   5
   1  -7  13 6793.23 391.563   6
   1  -7  12 1636.09 207.686   6
  -1   7  12 1833.06 224.800   5
  -1  -7 -12 1568.68 232.270   5
  -1   7  11 26558.4 733.176   5
  -1  -7 -11 27239.3 763.992   5
   1  -7  11 27716.2 720.268   6
  -1   7  10 7942.87 400.497   5
  -1  -7 -10 7656.67 410.933   5
   1  -7  10 7253.16 367.464   6
  -1   7   9 5430.38 341.032   5
  -1  -7  -9 5666.03 351.612   5
   1  -7   9 5085.32 298.668   6
   1  -7   8 306.639 112.764   6
  -1   7   8 383.692 149.841   5
  -1  -7  -8 352.831 146.961   5
   1  -7   7 24088.0 579.177   6
   1   7  -7 24031.9 532.591   5
  -1   7   7 24576.2 667.580   5
   1  -7   6 11958.6 391.464   6
  -1   7   6 11891.4 467.446   5
   1   7  -6 13058.1 401.305   5
   1   7  -5 2985.70 209.968   5
  -1   7   5 2528.37 228.986   5
   1  -7   4 7001.55 581.703   3
   1   7  -4 7643.88 318.166   5
  -1   7   4 8703.63 402.029   5
   1   7  -3 16357.3 459.621   4
   1  -7   3 16867.4 854.045   3
  -1   7   3 17433.2 547.552   5
   1   7  -3 17005.2 474.854   5
   1   7  -2 11007.5 394.161   5
   1  -7   2 10301.9 650.172   3
   1   7  -2 9962.10 355.650   4
  -1   7   2 9798.40 411.827   5
   1   7  -1 5642.13 295.391   5
  -1   7   1 5407.87 310.915   5
   1   7  -1 4928.72 248.344   4
   1  -7   1 5230.47 462.106   3
  -1  -7  -1 5649.61 449.385   3
   1   7   0 20589.2 548.327   5
  -1   7   0 20589.6 802.861   1
  -1   7   0 20400.0 573.304   5
   1   7   0 20451.5 482.019   4
  -1   7   0 20655.6 835.642   3
  -1  -7   0 20029.4 840.963   3
   1   7   1 5711.42 310.782   5
  -1   7  -1 5275.92 401.160   1
  -1   7  -1 5850.13 316.318   5
  -1   7  -1 5014.22 445.701   3
   1   7   1 5649.83 254.929   4
  -1  -7   1 5559.24 473.688   3
   1   7   2 10048.1 405.036   5
  -1   7  -2 9215.10 529.905   1
  -1   7  -2 10185.9 408.765   5
  -1   7  -2 9942.36 633.561   3
  -1  -7   2 10523.8 666.172   3
   1   7   2 10060.0 332.828   4
   1   7   3 17485.3 536.242   5
  -1   7  -3 16394.5 700.318   1
  -1   7  -3 17026.8 519.075   5
  -1  -7   3 17411.9 879.746   3
   1   7   3 15985.6 412.474   4
  -1   7  -3 17388.2 857.027   3
   1   7   4 7637.35 368.266   5
  -1   7  -4 6774.52 467.135   1
  -1   7  -4 7986.32 360.218   5
  -1   7  -4 7276.78 583.745   3
   1   7   4 7171.99 283.204   4
   1   7   5 2966.09 252.620   5
  -1  -7   5 3044.29 212.864   6
  -1  -7   5 3067.00 335.774   2
  -1   7  -5 2748.42 224.938   5
   1   7   5 2659.61 178.363   4
  -1   7  -6 11910.8 432.896   5
  -1  -7   6 12196.8 663.462   2
   1   7   6 12109.0 478.942   5
  -1  -7   6 12369.0 421.752   6
  -1   7  -7 24104.5 611.128   5
  -1  -7   7 25531.8 993.651   2
  -1  -7   7 24259.1 609.164   6
   1   7   7 23557.6 663.724   5
  -1  -7   8 591.773 131.806   6
  -1   7  -8 89.9180 108.302   5
   1   7   8 681.449 174.813   5
  -1   7  -9 6125.68 324.416   5
   1   7   9 5483.15 344.779   5
  -1  -7   9 5440.79 315.994   6
  -1   7 -10 8081.80 364.139   5
   1   7  10 7599.59 405.247   5
  -1  -7  10 8561.52 404.539   6
  -1   7 -11 27727.2 663.943   5
  -1  -7  11 27703.9 742.297   6
   1   7  11 27377.3 759.959   5
   1   7  12 1506.05 224.513   5
  -1  -7  12 1712.52 225.723   6
  -1  -7  13 7512.85 419.095   6
   1   7  13 7252.79 420.634   5
   1   7  14 930.929 203.368   5
  -1  -7  14 1269.74 220.146   6
   1   7  15 10115.8 506.872   5
  -1  -7  15 10767.6 529.372   6
   1   7  16 1441.60 228.813   5
  -1  -7  16 485.507 184.064   6
   1   7  17 6574.67 429.101   5
  -1  -7  17 8540.80 501.032   6
   1   7  18 7110.29 454.243   5
  -1  -7  18 6968.02 466.971   6
   1   7  19 2963.27 318.335   5
  -1  -7  19 2660.81 320.261   6
  -1  -7  20 4449.04 401.565   6
   1   7  20 4447.57 380.703   5
  -1  -7  21 9854.29 591.342   6
   1   7  21 9767.07 547.783   5
   1   7  22 1543.25 267.251   5
  -1  -7  22 1579.18 265.897   6
  -1  -7  23 3313.62 381.572   6
  -1  -7  24 465.347 220.513   6
  -1  -7  25 1197.02 260.280   6
  -1  -7  26 2299.71 342.962   6
   1  -8  25 2867.89 384.893   6
   1  -8  24 3676.07 409.348   6
   1  -8  23 1160.33 260.861   6
   1  -8  22 1358.09 264.907   6
   1  -8  21 746.859 227.391   6
   1  -8  20 4145.05 397.422   6
   1  -8  19 2047.53 298.392   6
  -1   8  18 2247.22 284.966   5
   1  -8  18 2413.13 302.066   6
   1  -8  17 5355.52 403.294   6
  -1   8  17 6204.39 425.209   5
   1  -8  16 16173.4 665.574   6
  -1   8  16 17945.5 684.621   5
   1  -8  15 17609.3 670.620   6
  -1   8  15 16933.1 658.022   5
  -1   8  14 1184.62 219.478   5
   1  -8  14 1305.96 216.864   6
  -1   8  13 2246.56 270.076   5
   1  -8  13 2738.43 263.906   6
   1  -8  12 13104.3 530.335   6
  -1   8  12 12321.1 545.668   5
   1  -8  11 6344.94 370.092   6
  -1   8  11 6132.99 396.281   5
  -1   8  10 7396.15 418.018   5
  -1   8   9 18447.0 636.992   5
  -1   8   8 41007.8 931.650   5
  -1   8   7 1853.49 237.327   5
   1   8  -6 2419.53 204.881   5
  -1   8   6 2203.15 235.186   5
   1   8  -5 33275.2 705.313   5
  -1   8   5 34186.7 824.907   5
   1   8  -4 454.147 131.237   5
  -1   8   4 588.748 192.467   5
   1  -8   3 22055.8 1019.92   3
   1   8  -3 23809.0 606.735   5
  -1   8   3 23430.3 674.284   5
   1   8  -2 2819.63 227.754   5
   1   8  -2 2892.26 211.630   4
  -1   8   2 3905.03 303.879   5
   1   8  -1 6427.24 337.533   5
   1   8  -1 5899.43 283.779   4
  -1   8   1 6669.71 381.794   5
   1   8   0 6289.29 334.385   5
   1   8   0 6393.03 289.407   4
  -1   8   0 7040.73 374.011   5
  -1   8  -1 6206.09 350.730   5
   1   8   1 6386.87 346.481   5
   1   8   2 2472.29 239.621   5
  -1   8  -2 3451.98 277.506   5
  -1  -8   2 2708.25 385.655   3
  -1   8  -3 23359.8 647.031   5
  -1   8  -3 22386.6 1026.94   3
   1   8   3 24071.5 667.839   5
   1   8   4 545.155 167.509   5
  -1   8  -4 517.020 164.159   5
  -1   8  -5 33084.1 762.902   5
   1   8   5 34612.9 818.236   5
   1   8   6 2021.54 241.603   5
  -1   8  -6 2000.42 216.859   5
   1   8   7 2102.50 257.127   5
  -1   8  -7 1823.59 208.474   5
  -1  -8   7 1848.45 185.053   6
  -1   8  -8 41699.5 853.489   5
   1   8   8 41904.6 947.876   5
  -1  -8   8 42134.4 853.280   6
  -1   8  -9 18280.0 571.401   5
   1   8   9 18336.4 643.382   5
  -1  -8   9 17889.2 582.353   6
  -1   8 -10 7092.65 366.626   5
  -1  -8  10 6417.88 375.072   6
   1   8  10 6230.48 402.437   5
   1   8  11 6803.73 431.037   5
  -1  -8  11 6474.13 380.593   6
  -1  -8  12 12946.8 540.860   6
   1   8  12 12826.5 571.482   5
   1   8  13 3602.21 332.824   5
  -1  -8  13 2926.95 288.523   6
   1   8  14 858.069 210.664   5
  -1  -8  14 1064.15 209.558   6
  -1  -8  15 18349.6 696.843   6
   1   8  15 16945.7 679.266   5
  -1  -8  16 17215.7 702.945   6
   1   8  16 17154.3 694.262   5
  -1  -8  17 5562.14 422.678   6
   1   8  17 5810.52 428.705   5
   1   8  18 2080.60 285.447   5
  -1  -8  18 2051.33 279.042   6
   1   8  19 2697.50 332.329   5
  -1  -8  19 2528.53 335.829   6
  -1  -8  20 4144.36 397.631   6
   1   8  20 4180.16 382.233   5
   1   8  21 778.312 215.561   5
  -1  -8  21 929.974 241.474   6
   1   8  22 1272.91 263.676   5
  -1  -8  22 1556.77 276.931   6
  -1  -8  23 920.971 257.396   6
  -1  -8  24 3883.46 422.564   6
  -1  -8  25 2630.89 358.971   6
   1  -9  24 977.376 272.839   6
   1  -9  23 1447.19 299.132   6
   1  -9  22 1628.59 292.405   6
   1  -9  21 1516.11 277.224   6
   1  -9  20 1094.00 264.904   6
  -1   9  19 1067.98 247.768   5
   1  -9  19 1620.48 273.590   6
   1  -9  18 5886.09 441.019   6
  -1   9  18 6010.20 445.468   5
  -1   9  17 446.649 195.731   5
   1  -9  17 107.604 153.338   6
  -1   9  16 776.386 223.998   5
  -1   9  15 5985.15 437.231   5
  -1   9  14 2389.88 304.785   5
  -1   9  13 274.291 184.979   5
  -1   9  12 7075.18 447.429   5
  -1   9  11 1772.41 266.868   5
  -1   9  10 14653.0 620.517   5
  -1   9   9 641.509 221.396   5
  -1   9   8 9521.02 496.896   5
  -1   9   7 1971.00 255.813   5
  -1   9   6 988.471 217.876   5
  -1   9   5 11408.1 524.194   5
   1   9  -5 11346.6 450.429   5
   1   9  -4 10528.9 437.164   5
  -1   9   4 10696.6 501.011   5
  -1   9   3 1949.33 258.947   5
   1   9  -3 1115.13 174.086   5
  -1   9   2 13252.0 540.932   5
   1   9  -2 14301.6 522.024   5
  -1   9   1 2972.29 277.709   5
   1   9  -1 3321.81 272.018   5
  -1   9   0 6563.12 381.124   5
   1   9   0 6594.52 368.636   5
  -1   9  -1 3443.47 298.394   5
   1   9   1 3253.09 277.731   5
  -1   9  -2 14219.4 544.549   5
   1   9   2 13808.6 537.614   5
  -1   9  -3 1295.70 206.152   5
   1   9   3 1329.84 226.417   5
  -1   9  -4 11001.2 478.306   5
   1   9   4 10496.4 485.488   5
  -1   9  -5 10911.3 478.551   5
   1   9   5 12084.6 531.695   5
   1   9   6 755.022 197.213   5
  -1   9  -6 1021.09 192.714   5
   1   9   7 1424.51 237.088   5
  -1   9  -7 1643.05 213.681   5
  -1   9  -8 9124.71 435.061   5
   1   9   8 10386.2 528.033   5
   1   9   9 779.474 207.076   5
  -1   9  -9 346.802 144.392   5
  -1   9 -10 14981.1 552.326   5
   1   9  10 14233.9 610.661   5
   1   9  11 1375.96 248.113   5
  -1  -9  12 8159.16 453.393   6
   1   9  12 7173.09 462.132   5
   1   9  13 18.0953 170.846   5
  -1  -9  13 305.007 166.990   6
   1   9  14 2493.87 319.279   5
  -1  -9  14 2301.82 266.907   6
  -1  -9  15 5907.45 418.600   6
   1   9  15 5654.92 433.597   5
   1   9  16 1301.11 277.831   5
  -1  -9  16 1106.82 227.682   6
   1   9  17 277.324 249.001   5
  -1  -9  17 546.360 203.174   6
  -1  -9  18 5379.44 435.773   6
   1   9  18 5926.38 462.198   5
   1   9  19 1317.74 274.813   5
  -1  -9  19 1193.55 227.897   6
   1   9  20 1462.92 278.828   5
  -1  -9  20 925.870 259.735   6
   1   9  21 1594.90 281.815   5
  -1  -9  21 988.057 236.182   6
   1   9  22 1339.07 278.049   5
  -1  -9  22 1506.93 317.013   6
   1   9  23 1607.29 287.442   5
  -1  -9  23 2343.75 368.084   6
  -1  -9  24 947.380 274.435   6
  -1  10  19 400.782 203.578   5
  -1  10  18 100.518 170.562   5
  -1  10  17 1980.12 306.317   5
  -1  10  16 788.391 226.888   5
  -1  10  15 2722.24 326.449   5
  -1  10  14 900.434 238.756   5
  -1  10  13 10830.1 583.709   5
  -1  10  12 1228.25 259.947   5
  -1  10  11 453.508 193.507   5
  -1  10  10 5699.48 422.412   5
  -1  10   9 2940.47 327.243   5
  -1  10   8 5157.23 397.218   5
  -1  10   7 1504.50 245.987   5
  -1  10   6 1315.98 242.366   5
  -1  10   5 255.946 159.838   5
   1  10  -5 704.542 164.955   5
  -1  10   4 5213.14 381.701   5
   1  10  -4 5290.08 347.354   5
  -1  10   3 4319.69 353.752   5
   1  10  -3 4610.33 332.492   5
  -1  10   2 6863.64 430.560   5
   1  10  -2 6753.89 391.028   5
  -1  10   1 4807.00 373.259   5
   1  10  -1 5365.18 362.095   5
  -1  10   0 2377.37 273.933   5
   1  10   0 1955.24 233.261   5
  -1  10  -1 5729.76 393.035   5
   1  10   1 4617.95 344.433   5
  -1  10  -2 6496.15 402.168   5
   1  10   2 7245.17 425.970   5
  -1  10  -3 4138.31 323.974   5
   1  10   3 4242.59 340.361   5
  -1  10  -4 4924.86 353.670   5
   1  10   4 5494.46 389.307   5
   1  10   5 832.261 212.158   5
  -1  10  -5 375.667 180.438   5
   1  10   6 1566.85 247.750   5
  -1  10  -6 1955.58 260.114   5
   1  10   7 2218.89 282.637   5
  -1  10  -7 2025.65 252.574   5
  -1  10  -8 5156.49 357.249   5
   1  10   8 4903.11 386.692   5
  -1  10  -9 3354.61 311.279   5
   1  10   9 2891.13 333.721   5
   1  10  10 6281.02 445.534   5
   1  10  11 236.315 168.696   5
   1  10  12 905.479 225.792   5
   1  10  13 9914.75 568.488   5
   1  10  14 1314.64 270.160   5
   1  10  15 2948.47 350.172   5
   1  10  16 637.455 231.242   5
   1  10  17 1785.43 322.340   5
   1  10  18 117.472 198.772   5
   1  10  19 858.480 246.724   5
  -1 -10  19 228.590 182.980   6
   1  10  20 1680.88 301.131   5
  -1 -10  20 1777.31 309.044   6
   1  10  21 1694.33 322.175   5
  -1 -10  21 1352.30 295.033   6
   1  10  22 1633.60 306.640   5
  -1 -10  22 980.121 247.799   6
   1  10  23 3853.70 417.185   5
  -1 -10  23 4982.36 485.923   6
  -1  11  20 2698.93 372.836   5
  -1  11  19 710.602 244.437   5
  -1  11  18 814.476 264.486   5
  -1  11  17 1530.04 349.776   5
  -1  11  16 0.75026 176.640   5
  -1  11  15 3226.58 374.319   5
  -1  11  14 4472.39 428.892   5
  -1  11  13 4941.66 434.058   5
  -1  11  12 170.470 194.128   5
  -1  11  11 1781.89 295.981   5
  -1  11  10 2030.39 301.680   5
  -1  11   9 1354.85 265.706   5
  -1  11   8 3280.92 354.385   5
  -1  11   7 4714.57 424.246   5
  -1  11   6 1876.28 296.301   5
  -1  11   5 7853.51 494.322   5
   1  11  -4 9833.86 489.679   5
  -1  11   4 10200.9 552.725   5
   1  11  -3 12690.3 556.661   5
  -1  11   3 12234.9 594.682   5
  -1  11   2 367.689 188.821   5
   1  11  -2 40.5011 142.871   5
   1  11  -1 11274.4 539.266   5
  -1  11   1 10748.4 551.376   5
   1  11   0 919.901 207.915   5
  -1  11   0 802.885 208.130   5
   1  11   1 10785.7 532.249   5
  -1  11  -1 11172.7 557.382   5
  -1  11  -2 676.858 202.608   5
   1  11   2 410.082 186.228   5
   1  11   3 12855.4 593.113   5
  -1  11  -3 12733.5 581.010   5
   1  11   4 12057.9 580.416   5
  -1  11  -4 10393.6 532.788   5
   1  11   5 7910.14 484.604   5
  -1  11  -5 7584.61 463.503   5
  -1  11  -6 2006.49 296.468   5
   1  11   6 1829.77 278.134   5
   1  11   7 4275.99 379.434   5
  -1  11  -7 4414.30 354.391   5
  -1  11  -8 3568.03 332.180   5
   1  11   8 3318.74 351.161   5
   1  11   9 1517.44 266.192   5
   1  11  10 2266.49 318.449   5
   1  11  11 1005.40 248.930   5
   1  11  12 75.8099 179.597   5
   1  11  13 4539.82 422.592   5
   1  11  14 4814.44 445.854   5
   1  11  15 2566.46 349.749   5
   1  11  16 295.664 214.689   5
   1  11  17 737.166 241.592   5
   1  11  18 1619.81 311.518   5
   1  11  19 1582.98 331.643   5
   1  11  20 2116.82 352.017   5
  -1  12  18 1673.99 319.904   5
  -1  12  17 1814.88 326.040   5
  -1  12  16 1438.22 282.759   5
  -1  12  15 1435.59 305.901   5
  -1  12  14 947.370 258.723   5
  -1  12  13 755.665 260.169   5
  -1  12  12 7679.58 544.810   5
  -1  12  11 2454.12 341.277   5
  -1  12  10 1012.09 250.266   5
  -1  12   9 8286.50 551.133   5
  -1  12   8 1340.12 298.647   5
  -1  12   7 1374.93 280.162   5
  -1  12   6 2625.37 333.537   5
  -1  12   5 1168.39 254.842   5
  -1  12   4 2034.19 299.610   5
   1  12  -3 5035.73 397.694   5
  -1  12   3 4056.33 377.168   5
  -1  12   2 2562.41 331.427   5
   1  12  -2 2360.03 304.292   5
   1  12  -1 2512.68 307.701   5
  -1  12   1 1956.12 302.818   5
  -1  12   0-34.3759 162.386   5
   1  12   0 251.325 207.248   5
   1  12   1 2508.05 299.684   5
  -1  12  -1 1759.38 283.196   5
  -1  12  -2 2547.41 314.176   5
   1  12   2 2184.29 298.964   5
   1  12   3 4654.65 392.970   5
  -1  12  -3 4694.88 403.174   5
  -1  12  -4 1975.03 279.530   5
   1  12   4 1745.77 286.899   5
  -1  12  -5 797.699 216.764   5
   1  12   5 581.512 224.365   5
  -1  12  -6 2019.81 291.390   5
   1  12   6 2367.56 321.486   5
  -1  12  -7 847.913 243.226   5
   1  12   7 1025.91 253.142   5
   1  12   8 927.710 259.510   5
   1  12   9 7786.49 534.403   5
   1  12  10 1221.71 282.778   5
   1  12  11 2770.98 357.261   5
   1  12  12 8359.59 563.652   5
   1  12  13 679.162 262.186   5
   1  12  14 842.311 257.598   5
   1  12  15 1165.56 294.450   5
   1  12  16 1653.67 341.218   5
   1  12  17 1203.67 298.197   5
  -1  13  13 1205.45 297.521   5
  -1  13  12 398.855 257.275   5
  -1  13  11 7599.13 586.030   5
  -1  13  10 1263.30 290.096   5
  -1  13   9 285.642 228.305   5
  -1  13   8 2859.59 366.603   5
  -1  13   7 7379.04 539.911   5
  -1  13   6 2909.19 381.100   5
  -1  13   5 534.563 228.661   5
  -1  13   4 2683.89 352.370   5
  -1  13   3 3992.71 407.633   5
   1  13  -2 417.408 216.423   5
  -1  13   2 504.900 200.238   5
  -1  13   1 136.940 190.740   5
   1  13  -1 595.917 219.814   5
  -1  13   0 1380.54 271.306   5
   1  13   0 1291.19 263.598   5
   1  13   1 541.281 224.039   5
  -1  13  -1 304.744 199.153   5
  -1  13  -2 697.164 236.902   5
   1  13   2 495.364 211.378   5
  -1  13  -3 4384.24 421.414   5
   1  13   3 3939.71 393.356   5
  -1  13  -4 3028.73 353.900   5
   1  13   4 2603.77 324.863   5
  -1  13  -5 910.251 252.036   5
   1  13   5 702.994 284.223   5
  -1  13  -6 2927.65 356.224   5
   1  13   6 3267.75 384.226   5
   1  13   7 7822.57 549.770   5
   1  13   8 2658.47 362.953   5
   1  13   9 204.705 223.850   5
   1  13  10 802.293 249.188   5
   1  13  11 6777.42 538.369   5
   1  13  12 759.636 272.845   5
   1  13  13 1183.14 297.894   5
  -1  14   8 7909.81 584.165   5
  -1  14   7 2987.00 394.790   5
  -1  14   6 3523.45 418.757   5
  -1  14   5 2870.00 386.023   5
  -1  14   4 2273.71 341.774   5
  -1  14   3 1100.30 276.306   5
  -1  14   2 3042.24 385.747   5
  -1  14   1 601.052 226.118   5
   1  14  -1 729.218 239.685   5
  -1  14   0 358.212 221.349   5
   1  14   0 109.687 190.159   5
  -1  14  -1 624.479 238.370   5
   1  14   1 833.981 256.526   5
  -1  14  -2 2316.49 341.693   5
   1  14   2 2677.44 359.204   5
  -1  14  -3 1092.67 271.462   5
   1  14   3 1107.92 254.823   5
  -1  14  -4 2339.48 336.372   5
   1  14   4 2348.97 347.374   5
  -1  14  -5 2910.75 369.240   5
   1  14   5 2674.73 362.110   5
   1  14   6 3758.13 437.148   5
   1  14   7 3905.15 442.257   5
   1  14   8 4195.94 455.002   5
   1  15   0 1654.34 309.680   5
   1  15   1 1241.70 302.213   5
   1  15   2 1513.40 298.542   5
  -1  15  -2 1371.85 294.750   5
  -1  15  -3 965.831 254.235   5
  -1  15  -4 173.462 220.953   5
   2   0   0 553435. 2879.48   1
   2   0   0 554361. 3689.06   8
  -2   0   0 553482. 3712.12   8
  -2   0   0 548952. 2618.04   7
   2   0   0 548889. 2618.27   7
  -2   0   0 554634. 2035.28   5
   2   0   1 1057.02 158.976   1
  -2   0   1 985.660 178.336   1
   2   0  -1 906.991 164.377   1
  -2   0  -1 1128.76 227.413   8
  -2   0   1 1114.59 225.785   8
   2   0   1 995.732 217.816   8
   2   0  -1 721.306 196.696   8
  -2   0  -1 944.277 121.273   5
  -2   0   1 718.879 108.693   5
  -2   0  -1 1085.42 167.472   7
  -2   0   1 700.990 114.571   7
   2   0   1 1247.81 176.403   7
   2   0  -1 603.693 110.807   7
  -2   0   2 5865.76 226.252   7
   2   0   2 5615.54 336.119   7
   2   0  -2 5554.07 219.357   7
  -2   0  -2 5255.04 325.248   7
   2   0  -2 6069.73 416.222   8
  -2   0  -2 5767.95 413.042   8
  -2   0   2 5650.86 400.309   8
   2   0   2 5292.40 385.901   8
  -2   0   2 5438.81 334.834   1
   2   0  -2 5100.64 321.389   1
   2   0  -2 4963.03 390.950   2
   2   0  -2 5558.20 213.211   4
  -2   0  -2 5618.69 232.590   5
  -2   0   2 5285.06 197.448   5
   2   0   3 14800.7 563.286   7
  -2   0   3 14783.0 306.246   7
  -2   0  -3 14966.7 571.560   7
   2   0  -3 13663.0 591.772   8
  -2   0  -3 14716.1 631.655   8
  -2   0   3 14500.1 615.118   8
   2   0   3 14846.5 627.388   8
  -2   0   3 14078.0 538.269   1
   2   0  -3 14045.0 544.854   1
   2   0  -3 15589.0 661.688   2
  -2   0   3 15119.3 308.417   5
  -2   0  -3 14843.8 375.201   5
   2   0  -3 14712.3 332.708   4
   2   0  -4 43388.6 572.020   4
   2   0   4 42073.5 994.289   7
  -2   0   4 43282.3 497.087   7
  -2   0  -4 42515.8 1008.22   7
   2   0  -4 42557.4 1026.89   8
  -2   0   4 41805.6 1028.34   8
  -2   0   4 40753.0 496.838   7
  -2   0  -4 45394.9 1083.20   8
   2   0   4 44594.3 1064.62   8
   2   0  -4 41211.5 956.568   1
  -2   0   4 42981.4 976.085   1
   2   0  -4 43367.4 1119.63   2
  -2   0   4 42602.2 496.165   5
  -2   0  -4 42877.7 644.850   5
   2   0  -5 27460.2 902.637   2
   2   0  -5 26452.0 809.034   1
  -2   0   5 26440.9 810.268   1
  -2   0   5 27924.5 928.147   2
   2   0  -5 26698.2 810.948   8
  -2   0   5 26421.0 421.112   7
  -2   0  -5 27838.0 851.477   8
  -2   0   5 27281.7 821.502   8
   2   0   5 26711.1 826.699   8
   2   0  -5 26845.8 462.894   4
  -2   0  -5 26193.6 523.393   5
   2   0   5 26785.2 844.577   7
  -2   0   5 27105.4 417.367   7
  -2   0  -5 26558.5 849.620   7
   2   0  -6 11916.3 616.797   2
   2   0  -6 11500.7 574.793   1
  -2   0   6 11868.4 583.402   1
  -2   0   6 12452.3 643.773   2
   2   0  -6 11655.6 542.115   8
  -2   0  -6 11012.3 552.569   8
  -2   0   6 11461.8 542.399   8
   2   0   6 11860.7 561.458   8
   2   0  -6 11993.0 320.319   4
  -2   0  -6 11771.1 367.851   5
   2   0   6 11956.5 599.070   7
  -2   0   6 11972.3 321.416   7
  -2   0  -6 11265.3 596.258   7
   2   0  -7 70548.2 1521.58   2
   2   0  -7 69039.3 1427.58   1
  -2   0   7 71100.2 1463.81   1
  -2   0   7 70709.9 1535.31   2
   2   0  -7 70408.9 1305.67   8
  -2   0  -7 74033.9 1392.38   8
  -2   0   7 72781.3 1326.45   8
   2   0   7 70749.7 1349.37   8
   2   0  -7 72883.0 798.633   4
  -2   0  -7 70949.9 895.977   5
   2   0   7 71255.3 1505.14   7
  -2   0   7 71468.8 869.780   7
  -2   0  -7 70643.9 1521.29   7
   2   0  -8 53057.1 1362.93   2
  -2   0   8 52421.6 1321.80   1
  -2   0   8 52513.7 1363.05   2
   2   0   8 53271.9 1359.84   7
  -2   0   8 51031.5 823.088   7
  -2   0  -8 52927.6 1377.93   7
   2   0  -8 51624.2 1120.58   8
  -2   0  -8 54033.8 1208.40   8
   2   0  -8 52214.6 838.568   7
  -2   0   8 51889.4 1120.56   8
   2   0   8 55193.0 1199.17   8
   2   0  -8 52272.2 706.010   4
  -2   0  -8 53125.7 796.820   5
  -2   0  -9 1815.39 186.068   5
  -2   0  -9 1852.63 251.657   8
   2   0  -9 1931.25 238.594   8
  -2   0   9 1675.65 243.360   8
   2   0   9 2202.37 261.941   8
  -2   0   9 1273.57 246.287   2
   2   0  -9 1321.23 252.188   2
  -2   0   9 2008.26 320.014   1
  -2   0  -9 1788.72 319.006   7
   2   0   9 1934.88 318.382   7
  -2   0   9 1939.33 195.307   7
   2   0  -9 1817.82 188.410   7
  -2   0  10 7673.63 573.580   2
  -2   0  10 7315.66 546.970   1
   2   0 -10 7160.25 543.517   2
  -2   0  10 6617.27 524.297   3
   2   0 -10 6524.86 403.698   8
  -2   0 -10 6233.60 431.911   8
   2   0 -10 6865.32 366.911   7
  -2   0  10 6689.42 411.634   8
   2   0  10 6856.96 442.110   8
  -2   0 -10 6011.28 545.478   3
  -2   0 -10 6585.68 312.510   5
   2   0  10 6590.53 546.865   7
  -2   0 -10 6874.52 573.470   7
  -2   0  10 6920.79 366.814   7
  -2   0  11 6538.81 526.871   3
  -2   0  11 7151.40 398.510   7
   2   0 -11 7213.11 421.127   8
   2   0 -11 7494.72 410.620   7
  -2   0 -11 7627.43 465.411   8
  -2   0  11 7811.14 441.135   8
   2   0  11 7901.75 466.990   8
  -2   0 -11 8236.88 643.790   3
  -2   0 -11 7192.32 331.569   5
   2   0 -12 1270.40 209.768   7
  -2   0  12 1010.96 188.886   7
  -2   0 -12 997.819 156.646   5
  -2   0 -12 834.035 260.734   3
  -2   0  12 746.523 214.850   3
  -2   0 -12 951.731 207.778   8
  -2   0  12 913.557 181.390   8
   2   0  12 920.452 178.471   8
  -2   0 -13 64491.5 991.283   5
  -2   0  13 62691.1 1687.89   3
  -2   0  13 64909.4 1043.31   6
  -2   0 -14 18286.8 545.850   5
  -2   0  14 19257.7 591.176   6
  -2   0 -15 13884.0 490.230   5
  -2   0  15 12506.8 498.569   6
  -2   0  16 3.35666 106.896   6
  -2   0 -16 54.5998 123.619   5
  -2   0 -17 38186.6 836.280   5
  -2   0  17 38521.2 915.091   6
  -2   0  18 2211.86 258.983   6
  -2   0 -18 2171.88 233.925   5
  -2   0 -19 7757.61 405.317   5
  -2   0  19 7066.48 435.634   6
  -2   0  20 9262.96 507.134   6
  -2   0  21 1048.99 227.304   6
  -2   0  22 620.700 218.363   6
  -2   0  23 1115.58 252.728   6
  -2   0  24 13122.4 664.826   6
  -2   0  25 1870.16 297.514   6
  -2   0  26 1879.89 302.145   6
  -2   0  27 1412.22 293.112   6
  -2   0  28 454.804 252.860   6
  -2   0  29 24.2352 219.374   6
  -2   0  30-3.97458 194.145   6
  -2   1  27 4802.27 459.518   6
  -2   1  26 3109.04 357.167   6
  -2   1  25 1205.14 271.567   6
  -2   1  24 1401.01 301.674   6
  -2   1  23 4255.02 393.435   6
  -2   1  22 4438.02 378.169   6
  -2   1  21 2442.25 292.438   6
  -2   1  20 1166.34 223.036   6
  -2   1  19 15161.3 608.354   6
  -2  -1 -19 15028.5 564.407   5
  -2   1  18 22960.4 718.925   6
  -2  -1 -18 23879.1 692.547   5
  -2   1  17 393.470 150.270   6
  -2  -1 -17 328.359 145.224   5
  -2   1  16 57.0515 112.203   6
  -2  -1 -16-4.09675 122.215   5
  -2  -1 -15 11623.8 455.996   5
  -2   1  15 12324.8 486.250   6
  -2   1  14 29401.0 706.748   6
  -2   1  14 28982.4 1132.81   3
  -2  -1 -14 29921.8 711.869   5
   2   1 -13 13102.1 642.384   7
   2  -1  13 11980.4 601.452   8
  -2   1  13 12416.2 448.806   6
  -2  -1 -13 11233.2 733.932   3
  -2  -1 -13 12154.8 448.678   5
  -2   1  13 12238.6 717.224   3
   2   1 -12 18923.3 734.394   7
   2   1 -12 18257.7 699.863   8
  -2  -1 -12 18393.4 706.427   8
   2  -1  12 19190.8 749.710   8
  -2   1  12 18223.0 859.229   3
  -2  -1 -12 19530.1 947.781   3
  -2  -1 -12 18048.4 534.596   5
  -2   1  11 22119.5 652.717   7
   2   1 -11 21811.3 757.255   7
   2   1 -11 21053.8 744.805   8
  -2  -1 -11 20993.4 745.125   8
   2  -1  11 20067.1 763.306   8
  -2   1  11 22303.9 721.339   8
  -2   1  11 21485.6 954.228   2
  -2   1  11 21431.3 952.743   1
  -2   1  11 20784.3 886.459   3
  -2  -1 -11 20606.9 551.970   5
  -2  -1 -11 18056.3 896.077   3
   2   1 -10 37256.9 930.766   7
   2   1 -10 33712.1 941.681   8
  -2   1  10 35887.8 923.866   8
   2  -1  10 37638.9 1037.17   8
  -2  -1 -10 34537.4 955.046   8
  -2   1  10 34252.3 1154.79   2
   2   1 -10 38074.2 1262.10   2
  -2   1  10 36600.7 1183.74   1
   2   1 -10 34453.2 1190.93   1
  -2   1  10 35359.1 749.723   7
  -2  -1 -10 36189.1 1248.09   7
   2  -1  10 35969.5 1226.85   7
  -2   1  10 35189.9 468.726   5
  -2  -1 -10 35837.2 703.793   5
   2   1  -9 51676.7 1155.02   8
  -2   1   9 51796.4 1115.99   8
  -2  -1  -9 48450.6 1127.05   8
   2  -1   9 50568.5 1190.07   8
  -2   1   9 50475.6 803.803   7
  -2  -1  -9 50088.3 1410.49   7
   2  -1   9 52098.0 1407.31   7
   2   1  -9 50996.3 1414.61   2
  -2   1   9 50623.2 1327.85   1
   2   1  -9 50026.7 1375.79   1
  -2   1   9 49029.6 1337.34   2
  -2   1   9 49940.8 557.675   5
  -2  -1  -9 50862.3 816.581   5
  -2   1   8 1379.32 215.991   8
   2  -1   8 1770.62 251.203   8
  -2  -1  -8 1478.40 229.358   8
   2   1  -8 1713.90 247.477   8
  -2   1   8 1732.84 144.003   7
   2  -1   8 1335.12 259.707   7
  -2  -1  -8 1438.11 275.995   7
   2   1  -8 1269.31 270.816   1
  -2   1   8 1668.92 297.364   1
  -2   1   8 1183.81 260.427   2
   2   1  -8 1073.52 237.313   2
  -2  -1  -8 1702.46 185.479   5
  -2   1   8 1382.14 108.775   5
   2   1  -8 1642.61 157.555   4
   2   1  -7 16443.2 412.249   4
  -2   1   7 15720.2 320.921   7
   2  -1   7 16541.6 738.350   7
  -2  -1  -7 17338.3 785.868   7
   2   1  -7 16144.4 660.003   8
   2  -1   7 17405.2 690.358   8
  -2   1   7 15997.9 636.095   8
  -2  -1  -7 16019.2 650.604   8
   2   1  -7 16802.2 762.239   2
  -2   1   7 16349.1 691.794   1
   2   1  -7 16252.0 733.897   1
  -2   1   7 17227.0 765.314   2
  -2   1   7 15825.3 317.767   5
  -2  -1  -7 16758.0 456.338   5
   2   1  -6 52891.7 703.048   4
  -2  -1  -6 51781.5 1278.06   7
   2  -1   6 51374.0 1224.43   7
  -2   1   6 52016.4 1128.65   8
   2   1  -6 53251.0 1172.04   8
   2  -1   6 52925.0 1190.52   8
  -2  -1  -6 53461.1 1181.02   8
   2   1  -6 52628.9 1294.69   2
  -2   1   6 51499.9 1137.71   1
   2   1  -6 52307.1 1259.47   1
  -2   1   6 50493.0 1252.41   2
  -2   1   6 50078.9 568.167   5
  -2  -1  -6 53709.1 771.538   5
   2   1  -5 39401.5 596.877   4
  -2  -1  -5 38195.3 1042.52   7
   2  -1   5 37568.4 992.312   7
   2   1  -5 38262.8 1001.60   8
  -2   1   5 38873.1 979.589   8
   2  -1   5 39764.1 1027.56   8
  -2  -1  -5 38795.9 1005.13   8
   2   1  -5 40413.7 1107.48   2
   2   1  -5 38593.0 1047.41   1
  -2   1   5 38336.8 927.702   1
  -2   1   5 37269.3 499.514   5
  -2  -1  -5 38220.2 638.715   5
   2   1  -4 4280.01 208.895   4
  -2  -1  -4 4524.64 374.196   7
   2  -1   4 3984.65 331.650   7
   2   1  -4 4218.02 361.733   8
  -2   1   4 4389.52 374.413   8
   2  -1   4 3803.20 343.137   8
  -2  -1  -4 3902.34 342.578   8
   2   1  -4 4428.96 386.969   2
   2   1  -4 3926.35 345.130   1
  -2   1   4 5532.36 373.525   1
  -2   1   4 5636.37 232.946   5
  -2  -1  -4 4104.71 221.453   5
   2   1  -3 15595.7 373.537   4
   2   1  -3 15213.4 637.898   8
   2  -1   3 15212.4 643.674   8
  -2   1   3 14534.0 627.322   8
  -2  -1  -3 15718.4 658.724   8
  -2  -1  -3 15643.4 617.788   7
   2  -1   3 15011.1 558.304   7
   2   1  -3 15751.8 625.425   1
  -2   1   3 15251.7 514.715   1
   2   1  -3 15332.8 675.603   2
  -2   1   3 15361.3 330.975   5
  -2  -1  -3 15704.3 396.599   5
  -2  -1  -2 1375.36 238.082   8
  -2   1   2 1588.77 258.240   8
   2  -1   2 1676.49 254.690   8
   2   1  -2 1756.70 268.008   8
   2  -1   2 1480.07 202.235   7
  -2  -1  -2 1309.15 222.243   7
   2   1  -2 1565.06 165.522   7
   2   1  -2 1476.91 241.047   2
  -2   1   2 1357.14 169.790   1
   2   1  -2 1367.76 211.197   1
  -2  -1  -2 1440.03 148.199   5
  -2   1   2 1624.64 135.957   5
   2   1  -2 1462.78 139.785   4
  -2  -1  -1 50817.2 1153.23   8
   2   1  -1 51127.1 1154.24   8
   2  -1   1 51890.8 1148.90   8
  -2   1   1 52649.0 1167.30   8
   2  -1   1 50759.5 695.699   1
  -2   1   1 50769.0 775.452   1
   2   1  -1 51077.0 1039.96   1
  -2  -1  -1 50077.8 963.073   7
   2   1  -1 51087.3 868.258   7
  -2   1   1 48392.3 663.284   7
   2  -1   1 49908.3 845.416   7
  -2   1   1 52218.8 632.689   5
  -2  -1  -1 50129.6 642.800   5
  -2  -1   0 9858.90 535.983   8
  -2   1   0 9290.45 512.068   8
   2   1   0 9189.52 498.854   8
   2  -1   0 9237.79 506.606   8
   2   1   0 9645.35 462.842   1
   2  -1   0 9118.66 317.218   1
   2  -1   0 8825.10 329.479   7
  -2  -1   0 9481.00 416.927   7
   2   1   0 9183.63 404.145   7
  -2   1   0 7689.69 319.339   7
  -2   1   0 8848.68 279.533   5
  -2  -1   0 9592.15 279.892   5
  -2  -1   1 50530.9 1143.61   8
   2   1   1 51185.1 1148.96   8
  -2   1  -1 53730.5 1182.86   8
   2  -1  -1 52280.8 1161.41   8
   2  -1  -1 52955.4 672.723   7
  -2  -1   1 50454.5 867.711   7
   2   1   1 51182.9 966.534   7
  -2   1  -1 49826.8 858.181   7
   2  -1  -1 50927.7 778.846   1
   2   1   1 50141.8 1022.59   1
  -2  -1   1 50537.7 1048.57   1
  -2   1  -1 50679.8 655.691   5
  -2  -1   1 51544.2 595.840   5
  -2   1  -2 1557.43 211.209   7
   2   1   2 1791.87 235.534   7
  -2  -1   2 1568.77 170.511   7
  -2  -1   2 1452.73 243.805   8
  -2   1  -2 1661.15 259.703   8
   2  -1  -2 1494.91 239.629   8
   2   1   2 1801.61 260.900   8
  -2  -1   2 1603.98 119.894   5
  -2   1  -2 1775.09 154.515   5
   2  -1  -2 1766.24 184.426   1
  -2  -1   2 1664.81 228.496   1
  -2  -1   3 14351.9 598.522   1
   2  -1  -3 14549.2 497.247   1
   2  -1  -3 14323.5 636.886   2
  -2  -1   3 14747.0 637.297   8
   2   1   3 15317.4 642.051   8
  -2   1  -3 14896.7 654.737   8
   2  -1  -3 14141.9 610.004   8
   2  -1  -3 15113.9 308.149   4
  -2  -1   3 14854.7 299.495   5
  -2   1  -3 15065.9 382.495   5
   2   1   3 14728.6 596.306   7
  -2  -1   3 14667.0 439.350   7
  -2   1  -3 15178.7 571.183   7
  -2  -1   4 3792.60 346.882   1
   2  -1  -4 5380.00 375.230   1
  -2  -1   4 4030.31 386.810   2
   2  -1  -4 4728.21 470.332   2
  -2  -1   4 4040.77 354.138   8
   2   1   4 3900.09 339.308   8
  -2   1  -4 4185.35 364.116   8
   2  -1  -4 5070.54 437.820   8
   2  -1  -4 5100.23 207.139   4
  -2   1  -4 4199.82 219.870   5
  -2   1  -4 3619.30 331.074   7
   2   1   4 3954.88 348.120   7
  -2  -1   4 3775.26 233.832   7
  -2  -1   5 39141.6 1051.77   1
  -2  -1   5 39878.7 1120.63   2
   2  -1  -5 38563.4 1056.47   2
  -2  -1   5 39829.3 1018.43   8
   2   1   5 37670.6 986.548   8
  -2   1  -5 38557.1 1036.89   8
  -2  -1   5 38969.6 739.225   7
   2  -1  -5 37876.0 959.554   8
   2  -1  -5 39108.0 510.091   4
  -2   1  -5 38537.2 630.432   5
   2   1   5 38575.8 1044.51   7
  -2   1  -5 37559.5 1004.35   7
  -2  -1   5 38440.8 716.069   7
   2  -1  -6 52027.8 1246.39   2
  -2  -1   6 53417.2 1268.95   1
  -2  -1   6 51402.3 1303.55   2
  -2  -1   6 53927.5 1188.53   8
   2   1   6 52688.3 1163.92   8
  -2   1  -6 52104.2 1206.33   8
  -2  -1   6 51857.0 875.049   7
   2  -1  -6 48830.3 1092.67   8
   2  -1  -6 51973.4 605.584   4
  -2   1  -6 52101.6 752.481   5
   2   1   6 52346.7 1261.61   7
  -2   1  -6 54964.1 1273.81   7
   2  -1  -7 16273.6 721.912   2
  -2  -1   7 16288.8 739.247   1
  -2  -1   7 15979.9 763.206   2
   2   1   7 15466.2 730.930   7
  -2   1  -7 16971.5 760.327   7
   2  -1  -7 15505.9 622.523   8
  -2  -1   7 16540.2 667.008   8
   2   1   7 17302.3 674.760   8
  -2  -1   7 16687.5 526.966   7
  -2   1  -7 15872.7 672.372   8
   2  -1  -7 15576.0 329.717   7
   2  -1  -7 16496.4 357.987   4
  -2   1  -7 16255.4 434.208   5
  -2   1  -8 1419.10 162.816   5
  -2   1  -8 1404.01 236.650   8
   2  -1  -8 1574.24 222.517   8
  -2  -1   8 1408.27 236.005   8
   2   1   8 1591.61 226.638   8
   2  -1  -8 1407.91 139.883   7
  -2  -1   8 1422.39 281.041   1
  -2  -1   8 1565.89 312.804   2
   2  -1  -8 1223.35 243.580   2
  -2   1  -8 1869.54 339.785   3
  -2  -1   8 1345.28 191.291   7
  -2   1  -8 1617.81 289.007   7
   2   1   8 1411.92 298.000   7
  -2  -1   9 51071.0 1421.01   2
   2  -1  -9 51747.1 1371.40   2
  -2  -1   9 53005.7 1468.47   3
  -2  -1   9 53257.9 1428.61   1
  -2  -1   9 51062.9 1165.36   8
   2  -1  -9 51003.7 1094.11   8
   2   1   9 50997.0 1151.41   8
  -2   1  -9 50821.0 1502.40   3
  -2   1  -9 51140.0 795.610   5
   2   1   9 49518.2 1393.44   7
   2  -1  -9 49524.3 805.895   7
  -2  -1   9 49967.1 1018.29   7
  -2   1  -9 50994.8 1410.93   7
   2  -1 -10 34489.6 1155.41   2
  -2  -1  10 36654.9 1253.65   3
  -2  -1  10 36146.2 1226.81   1
  -2  -1  10 36300.5 994.017   8
   2  -1 -10 33872.2 887.010   8
   2   1  10 35687.0 962.074   8
  -2   1 -10 37230.7 1303.90   3
  -2   1 -10 35056.0 682.294   5
   2   1  10 37862.1 1264.30   7
  -2  -1  10 35488.5 907.071   7
   2  -1 -10 35114.2 750.695   7
  -2   1 -10 35258.8 1222.68   7
  -2  -1  11 21267.1 763.508   8
   2   1  11 20574.9 730.065   8
   2  -1 -11 20811.9 696.691   8
   2  -1 -11 21800.9 951.148   2
  -2  -1  11 22203.7 1008.57   3
   2  -1 -11 20534.3 628.497   7
  -2  -1  11 21642.8 747.012   7
  -2   1 -11 19916.6 528.525   5
  -2  -1  12 18854.9 732.133   7
  -2   1 -12 18174.4 514.001   5
  -2  -1  12 19844.2 736.881   8
   2   1  12 19511.0 711.713   8
  -2   1 -13 11088.0 418.847   5
  -2  -1  13 12614.5 632.688   7
  -2   1 -14 29704.1 687.854   5
  -2  -1  14 29340.4 746.504   6
  -2   1 -15 11561.7 444.386   5
  -2  -1  15 12242.9 504.610   6
  -2  -1  16 337.813 156.795   6
  -2   1 -16 326.999 141.431   5
  -2  -1  17 543.701 158.386   6
  -2   1 -17 511.353 144.358   5
  -2   1 -18 23179.2 662.088   5
  -2  -1  18 22939.6 753.323   6
  -2  -1  19 16118.7 651.882   6
  -2  -1  20 1119.40 219.808   6
  -2  -1  21 2120.49 299.691   6
  -2  -1  22 4466.91 397.206   6
  -2  -1  23 4301.83 399.578   6
  -2  -1  24 1706.51 297.472   6
  -2  -1  25 1651.00 295.162   6
  -2  -1  26 3955.37 397.609   6
  -2  -1  27 4091.35 477.485   6
  -2  -1  28 245.152 243.919   6
  -2  -1  29 204.946 265.312   6
  -2   2  22 4316.50 364.749   6
  -2   2  21 3686.25 334.280   6
  -2   2  20 1981.95 261.869   6
  -2  -2 -20 1902.76 246.143   5
  -2   2  19 18099.5 646.454   6
  -2  -2 -19 18080.3 625.223   5
  -2   2  18 17307.5 609.841   6
  -2  -2 -18 16980.6 600.844   5
  -2   2  17 836.860 170.502   6
  -2  -2 -17 1339.90 208.182   5
  -2   2  16 25240.2 686.927   6
  -2  -2 -16 25988.3 705.123   5
  -2   2  15 802.591 156.414   6
  -2  -2 -15 671.128 175.370   5
   2   2 -14 14340.1 754.822   7
  -2   2  14 13054.4 469.633   6
  -2  -2 -14 12612.8 770.771   3
  -2  -2 -14 13547.1 502.029   5
  -2   2  13 8172.09 571.068   3
   2  -2  13 8449.51 542.771   8
   2   2 -13 8357.48 560.554   7
  -2   2  13 7266.11 343.769   6
  -2  -2 -13 8113.96 605.295   3
  -2  -2 -13 7911.22 377.365   5
  -2   2  12 9967.92 605.631   3
   2   2 -12 9963.12 546.094   8
   2   2 -12 10131.9 591.693   7
   2  -2  12 10299.1 589.187   8
  -2  -2 -12 9449.31 512.325   8
  -2  -2 -12 10432.3 418.022   5
  -2  -2 -12 9837.85 652.056   3
   2  -2  11 2879.93 325.463   8
  -2   2  11 2603.80 268.026   8
  -2  -2 -11 2936.93 302.621   8
   2   2 -11 2631.90 291.542   8
  -2   2  11 2312.32 336.950   2
  -2   2  11 3123.33 353.403   3
  -2   2  11 2535.71 356.726   1
  -2   2  11 2699.25 164.273   5
  -2  -2 -11 2852.99 234.026   5
   2   2 -10 6746.14 450.508   8
  -2   2  10 6877.08 422.167   8
   2  -2  10 7091.56 489.081   8
  -2  -2 -10 6549.70 436.527   8
  -2   2  10 7099.61 345.796   7
  -2   2  10 6936.29 532.166   1
  -2   2  10 6978.86 535.124   2
  -2   2  10 6874.06 248.267   5
  -2  -2 -10 6753.36 330.681   5
   2  -2   9 272.902 203.612   7
  -2  -2  -9 327.863 228.753   7
  -2   2   9 328.688 106.193   7
   2   2  -9 157.334 168.324   1
  -2   2   9 66.9520 153.152   2
  -2   2   9-66.6405 162.968   1
   2   2  -9-28.2179 154.338   2
  -2  -2  -9 44.4376 110.036   5
  -2   2   9 141.876 115.031   8
   2  -2   9 188.689 139.424   8
  -2  -2  -9 312.803 169.963   8
   2   2  -9 290.056 146.308   8
  -2   2   9 141.249 75.8415   5
   2   2  -8 5723.50 272.942   4
  -2  -2  -8 5676.56 501.761   7
  -2   2   8 5830.88 254.786   7
   2  -2   8 5505.28 470.307   7
   2   2  -8 5913.11 422.908   8
  -2   2   8 5244.30 391.641   8
   2  -2   8 5999.79 441.966   8
  -2  -2  -8 5377.04 406.595   8
   2   2  -8 6516.97 523.565   1
   2   2  -8 5482.49 470.724   2
  -2   2   8 5665.65 438.420   1
  -2   2   8 5275.23 450.914   2
  -2   2   8 5673.30 224.757   5
  -2  -2  -8 5731.71 302.547   5
   2   2  -7 16450.9 435.055   4
  -2  -2  -7 17270.7 815.184   7
  -2   2   7 16090.0 360.237   7
   2  -2   7 16352.0 753.558   7
  -2  -2  -7 16281.1 678.558   8
   2  -2   7 16233.4 709.419   8
   2   2  -7 16952.3 701.450   8
  -2   2   7 16419.4 648.513   8
   2   2  -7 16678.8 784.961   1
   2   2  -7 17662.9 802.654   2
  -2   2   7 17615.7 704.315   1
  -2   2   7 16398.3 736.528   2
  -2   2   7 15999.1 364.628   5
  -2  -2  -7 16426.6 469.094   5
   2   2  -6 13317.6 385.888   4
  -2  -2  -6 11920.3 654.354   7
   2  -2   6 11850.1 617.954   7
  -2  -2  -6 12047.0 585.739   8
   2  -2   6 12021.9 620.129   8
   2   2  -6 12819.8 613.347   8
  -2   2   6 12386.0 584.834   8
   2   2  -6 13972.3 696.324   2
  -2   2   6 13256.3 580.309   1
   2   2  -6 12931.9 682.038   1
  -2   2   6 12540.7 327.652   5
  -2  -2  -6 12064.5 392.246   5
   2   2  -5 65753.5 817.407   4
  -2  -2  -5 67397.5 1452.69   7
   2  -2   5 66427.1 1354.94   7
  -2  -2  -5 65774.1 1343.89   8
  -2   2   5 65977.2 1312.38   8
   2   2  -5 65691.7 1368.73   8
   2  -2   5 69038.9 1432.28   8
   2   2  -5 67401.8 1455.54   2
  -2   2   5 64959.0 1163.75   1
   2   2  -5 65574.4 1454.15   1
  -2   2   5 65286.7 733.395   5
  -2  -2  -5 66204.4 860.931   5
   2   2  -4 34921.2 588.298   4
  -2  -2  -4 33487.1 992.917   7
   2  -2   4 34356.9 933.871   7
  -2  -2  -4 35363.3 989.584   8
   2   2  -4 35238.9 1002.30   8
  -2   2   4 35845.4 981.033   8
   2  -2   4 36094.1 1030.44   8
   2   2  -4 34863.7 1021.20   2
  -2   2   4 36701.3 802.358   1
   2   2  -4 34520.3 1020.03   1
  -2   2   4 35422.4 540.412   5
  -2  -2  -4 34173.9 611.944   5
   2   2  -3 12079.6 349.965   4
  -2  -2  -3 11927.8 579.508   7
   2  -2   3 11511.0 516.849   7
  -2  -2  -3 11670.5 581.684   8
   2   2  -3 11941.9 592.482   8
   2  -2   3 12470.5 612.212   8
  -2   2   3 11585.0 576.521   8
  -2   2   3 11886.8 420.028   1
   2   2  -3 12425.3 607.567   1
   2   2  -3 12445.4 608.614   2
  -2   2   3 11966.8 321.605   5
  -2  -2  -3 12400.5 358.893   5
   2   2  -2 8000.03 289.637   4
  -2  -2  -2 8350.60 472.415   7
   2  -2   2 7981.62 400.992   7
   2   2  -2 7684.85 402.958   7
  -2  -2  -2 8059.09 491.510   8
   2   2  -2 8136.04 491.011   8
  -2   2   2 9431.89 528.266   8
   2  -2   2 7971.99 493.742   8
   2   2  -2 7159.69 458.494   1
  -2   2   2 8489.98 320.459   1
   2   2  -2 7288.34 475.588   2
  -2   2   2 9111.82 288.011   5
  -2  -2  -2 7356.74 278.350   5
   2   2  -1 53615.5 698.754   4
  -2   2   1 50984.1 774.010   7
  -2  -2  -1 53492.7 1230.85   8
   2  -2   1 53902.7 1225.12   8
   2   2  -1 53156.6 1218.81   8
  -2   2   1 52495.3 1198.28   8
  -2  -2  -1 51379.6 1093.28   7
   2   2  -1 52207.4 1038.24   7
   2  -2   1 53175.7 933.578   7
   2   2  -1 53884.8 1187.30   1
  -2   2   1 51898.4 651.686   1
   2   2  -1 52011.2 1177.91   2
  -2   2   1 51507.2 674.718   5
  -2  -2  -1 51456.9 679.784   5
  -2   2   0 482.264 128.125   7
   2  -2   0 390.364 111.881   7
  -2  -2   0 272.033 155.200   7
   2   2   0 378.110 166.801   7
   2   2   0 343.310 185.029   1
  -2  -2   0 602.681 105.248   5
  -2   2   0 790.195 213.390   8
   2  -2   0 534.950 177.157   8
  -2  -2   0 328.120 163.939   8
   2   2   0 384.425 192.793   8
  -2   2   0 474.116 105.694   5
  -2  -2   1 53809.6 1047.09   7
   2   2   1 52790.1 1104.89   7
   2  -2  -1 51583.2 761.861   7
  -2  -2   1 55165.8 1243.59   8
   2   2   1 53273.0 1211.80   8
  -2   2  -1 50589.1 922.168   7
  -2   2  -1 53207.0 1231.18   8
   2  -2  -1 52277.3 1194.16   8
   2   2   1 53961.6 1184.80   1
  -2   2  -1 51915.5 692.796   5
  -2  -2   1 54153.2 642.874   5
   2   2   2 8066.45 463.567   7
  -2  -2   2 8996.02 436.818   7
  -2   2  -2 8207.54 423.086   7
   2  -2  -2 8067.46 273.555   7
  -2  -2   2 8383.07 499.666   8
   2   2   2 7595.87 480.964   8
   2  -2  -2 10097.1 546.726   8
  -2   2  -2 7857.54 500.010   8
  -2  -2   2 8454.76 495.062   1
  -2   2  -2 8334.80 289.787   5
  -2  -2   2 7850.29 241.782   5
   2   2   3 11965.0 578.086   7
  -2   2  -3 10791.0 516.921   7
  -2  -2   3 12274.5 489.209   7
   2  -2  -3 11816.4 275.733   7
  -2  -2   3 12586.8 616.514   8
   2   2   3 11709.6 576.419   8
   2  -2  -3 11522.1 567.261   8
  -2  -2   3 11575.4 592.602   1
  -2  -2   3 11641.0 592.029   2
   2  -2  -3 11593.7 566.720   2
  -2   2  -3 11856.2 351.212   5
  -2  -2   3 12172.4 285.383   5
  -2  -2   4 37161.1 1064.77   1
  -2  -2   4 36396.7 1051.77   2
   2  -2  -4 36075.9 995.632   2
  -2  -2   4 36838.0 1043.42   8
   2   2   4 35391.5 988.173   8
   2  -2  -4 36485.3 986.426   8
  -2   2  -4 35735.4 612.457   5
   2   2   4 36290.9 1028.43   7
  -2   2  -4 35022.3 953.104   7
  -2  -2   4 34220.3 806.327   7
   2   2   5 65745.0 1427.62   7
  -2   2  -5 65432.8 1359.59   7
  -2  -2   5 66367.6 1137.31   7
  -2  -2   5 66211.1 1391.33   8
   2   2   5 65770.2 1333.01   8
   2  -2  -5 64544.0 1302.38   8
  -2  -2   5 63342.6 1416.34   1
  -2  -2   5 65464.7 1457.87   2
   2  -2  -5 64417.7 1341.28   2
  -2   2  -5 65864.8 845.151   5
   2  -2  -5 63943.5 591.274   4
   2  -2  -6 12836.6 620.724   2
  -2  -2   6 12055.1 654.648   1
  -2  -2   6 13542.4 692.384   2
  -2  -2   6 13178.9 636.202   8
   2   2   6 12216.5 581.441   8
   2  -2  -6 13198.5 591.608   8
  -2  -2   6 12939.7 540.825   7
   2  -2  -6 12960.6 280.322   4
  -2   2  -6 12927.8 392.682   5
   2   2   6 11314.5 637.112   7
  -2   2  -6 11908.6 626.443   7
   2  -2  -6 12852.8 274.366   7
  -2  -2   7 17146.8 786.586   2
   2  -2  -7 16361.0 710.940   2
  -2  -2   7 17349.5 791.759   1
  -2  -2   7 17407.1 728.395   8
   2   2   7 16297.0 670.264   8
  -2  -2   7 15035.5 603.940   7
   2  -2  -7 16034.6 661.759   8
  -2   2  -7 15853.8 847.840   3
  -2   2  -7 15892.4 438.179   5
   2   2   7 17281.2 800.151   7
  -2   2  -7 16575.7 764.237   7
   2  -2  -7 15777.1 356.415   7
  -2  -2   8 6231.44 500.392   2
   2  -2  -8 5917.12 450.717   2
  -2  -2   8 4976.88 460.406   1
  -2  -2   8 5880.51 523.500   3
  -2  -2   8 6132.07 444.656   8
   2   2   8 5366.01 405.568   8
  -2  -2   8 5815.94 395.307   7
   2  -2  -8 4906.49 383.471   8
  -2   2  -8 5446.15 518.691   3
  -2   2  -8 5260.01 263.349   5
   2   2   8 5863.52 511.349   7
  -2   2  -8 5506.95 481.360   7
   2  -2  -8 5471.64 247.169   7
   2  -2  -9 215.294 132.248   8
  -2  -2   9 285.357 163.777   8
   2   2   9 75.6201 112.635   8
  -2  -2   9 14.0835 194.974   1
  -2  -2   9-96.5756 152.130   2
   2  -2  -9 339.349 170.780   2
  -2   2  -9 540.632 255.684   3
  -2  -2   9 168.759 192.078   3
  -2   2  -9 71.4904 115.037   5
  -2  -2   9 355.139 154.029   7
  -2   2  -9 291.475 202.136   7
   2  -2  -9-103.013 89.5167   7
   2   2   9-92.8453 185.390   7
  -2  -2  10 7423.19 488.251   8
   2   2  10 6783.74 444.499   8
   2  -2 -10 6698.32 425.069   8
   2  -2 -10 7413.94 540.393   2
  -2   2 -10 6801.16 311.184   5
  -2  -2  10 7574.34 476.701   7
   2  -2 -10 6725.68 338.205   7
   2   2  11 2594.45 280.723   8
   2  -2 -11 2201.01 250.314   8
  -2  -2  11 2495.48 291.439   8
   2  -2 -11 2551.19 343.093   2
  -2   2 -11 2210.99 197.315   5
  -2  -2  11 2529.10 295.263   7
  -2  -2  12 10970.2 586.485   8
   2   2  12 9622.27 514.828   8
  -2  -2  12 10162.3 591.946   7
   2  -2 -12 9817.66 654.441   2
  -2   2 -12 10550.0 398.593   5
  -2  -2  13 8467.50 563.177   7
  -2   2 -13 7433.34 349.416   5
  -2  -2  14 13667.4 529.222   6
  -2   2 -14 13104.3 462.532   5
  -2  -2  14 14002.7 749.678   7
  -2  -2  15 526.480 175.510   6
  -2   2 -15 368.190 125.926   5
  -2   2 -16 25643.4 665.424   5
  -2  -2  16 26729.8 776.681   6
  -2  -2  17 964.436 198.287   6
  -2   2 -17 528.479 152.047   5
  -2  -2  18 17401.3 666.005   6
  -2  -2  19 18748.4 712.716   6
  -2  -2  20 1733.52 260.353   6
  -2  -2  21 3519.33 360.300   6
  -2  -2  22 4364.04 401.982   6
  -2  -2  23 620.170 222.602   6
  -2  -2  24 3060.36 366.406   6
  -2  -2  25 1694.36 316.826   6
  -2  -2  26 2614.94 366.423   6
  -2  -2  27 1901.32 350.540   6
  -2  -2  28 1335.62 348.722   6
  -2  -2  29 841.176 269.081   6
  -2  -3 -21 9266.78 486.499   5
  -2  -3 -20 2546.54 276.383   5
  -2  -3 -19 7371.74 433.104   5
  -2  -3 -18 2736.56 284.394   5
  -2  -3 -17 15742.4 583.206   5
  -2   3  16 1305.34 175.988   6
  -2  -3 -16 1674.35 227.515   5
  -2   3  15 7483.97 357.722   6
  -2  -3 -15 8140.59 411.683   5
  -2   3  14 2398.60 206.572   6
   2  -3  14 2392.79 347.137   1
  -2  -3 -14 2121.15 229.544   5
   2  -3  13 10032.7 626.253   1
   2  -3  13 11274.5 667.767   8
  -2   3  13 10090.1 384.725   6
  -2  -3 -13 10861.4 451.752   5
  -2  -3 -13 8882.68 630.781   3
   2   3 -12 2868.99 335.821   8
   2  -3  12 3451.52 380.126   8
  -2   3  12 2792.91 208.714   6
  -2   3  12 2821.03 191.618   5
  -2  -3 -12 3141.47 257.273   5
   2  -3  12 3033.92 343.433   1
  -2   3  12 3035.11 380.874   2
  -2  -3 -12 2848.72 366.097   3
   2  -3  11 19316.0 855.288   8
   2   3 -11 17389.6 777.792   8
  -2  -3 -11 17249.9 717.537   8
  -2   3  11 16702.9 428.144   5
  -2  -3 -11 17961.0 547.524   5
   2  -3  11 18772.7 756.048   1
  -2   3  11 16229.3 803.183   2
  -2  -3 -10 6580.30 450.595   8
   2  -3  10 7551.00 529.520   8
   2   3 -10 7920.55 520.120   8
   2  -3  10 8153.58 478.689   1
  -2   3  10 9090.18 583.982   2
  -2   3  10 7542.59 291.553   5
  -2  -3 -10 7362.73 357.530   5
  -2   3   9 19013.0 562.599   7
   2  -3   9 20102.6 929.737   7
  -2  -3  -9 17639.4 733.090   8
   2   3  -9 19475.8 808.838   8
   2  -3   9 19445.3 845.661   8
   2  -3   9 18120.1 655.149   1
  -2   3   9 18325.9 795.228   2
  -2   3   9 19079.9 448.248   5
  -2  -3  -9 17622.4 526.001   5
   2   3  -8 45671.9 776.214   4
  -2  -3  -8 45569.6 1392.04   7
  -2   3   8 45035.3 812.539   7
   2  -3   8 45271.1 1333.60   7
  -2  -3  -8 44562.8 1156.26   8
   2  -3   8 47187.1 1299.33   8
   2   3  -8 46036.7 1226.34   8
   2   3  -8 46697.9 1365.04   2
   2  -3   8 46389.2 962.614   1
  -2   3   8 45571.6 1217.23   2
   2   3  -8 44213.6 1378.89   1
  -2   3   8 45652.1 684.634   5
  -2  -3  -8 46568.1 818.923   5
   2   3  -7 11902.7 397.523   4
  -2  -3  -7 12160.5 716.277   7
   2  -3   7 12364.0 678.106   7
  -2  -3  -7 11805.0 601.297   8
   2   3  -7 11640.5 627.813   8
   2  -3   7 12472.4 673.011   8
   2   3  -7 11524.8 665.711   2
   2  -3   7 12433.2 456.861   1
   2   3  -7 11245.2 695.536   1
  -2   3   7 11887.7 358.611   5
  -2  -3  -7 11760.3 418.997   5
   2   3  -6 21143.7 507.494   4
  -2  -3  -6 21240.9 909.288   7
   2  -3   6 20281.5 838.412   7
  -2  -3  -6 21721.0 814.721   8
   2   3  -6 20743.2 820.321   8
   2  -3   6 22067.4 869.775   8
   2   3  -6 21120.7 869.815   2
   2  -3   6 21036.4 527.206   1
   2   3  -6 21473.0 909.943   1
  -2   3   6 20799.6 466.233   5
  -2  -3  -6 20375.0 521.176   5
   2   3  -5 57890.8 813.018   4
  -2  -3  -5 59693.3 1452.03   7
   2  -3   5 56329.4 1325.64   7
  -2  -3  -5 62276.9 1377.12   8
   2  -3   5 62687.3 1450.16   8
   2   3  -5 60834.5 1395.52   8
   2  -3   5 59685.0 761.662   1
   2   3  -5 59303.0 1397.30   2
   2   3  -5 58837.2 1465.28   1
  -2   3   5 58300.8 771.408   5
  -2  -3  -5 60881.2 868.633   5
   2   3  -4 26854.3 542.264   4
  -2  -3  -4 27307.9 918.879   8
   2   3  -4 27456.9 937.947   8
   2  -3   4 27680.4 956.928   8
  -2  -3  -4 25090.0 917.126   7
   2  -3   4 26780.2 876.163   7
   2   3  -4 25772.0 901.772   2
   2   3  -4 26646.2 967.143   1
   2  -3   4 26193.3 400.905   1
  -2   3   4 26836.2 521.056   5
  -2  -3  -4 26000.9 555.500   5
   2  -3   3 1353.07 272.465   8
  -2  -3  -3 968.477 225.874   8
   2   3  -3 2363.34 350.426   8
   2  -3   3 1127.96 224.491   7
  -2  -3  -3 1122.08 265.293   7
   2   3  -3 1308.63 332.132   1
   2   3  -3 1826.31 310.548   2
  -2  -3  -3 1021.80 143.430   5
  -2   3   3 928.065 133.309   5
   2   3  -3 1561.89 197.307   4
   2  -3   2 2124.09 293.767   8
  -2  -3  -2 2078.43 286.928   8
   2   3  -2 2411.84 313.983   8
   2  -3   2 2076.94 246.342   7
  -2  -3  -2 1882.46 280.089   7
   2   3  -2 2449.77 323.714   1
  -2   3   2 2159.37 167.274   1
   2   3  -2 2292.21 285.271   2
  -2  -3  -2 1817.77 170.470   5
  -2   3   2 2005.10 165.079   5
   2   3  -2 2065.47 167.100   4
   2   3  -1 34494.3 593.909   4
  -2  -3  -1 33134.4 977.105   7
   2  -3   1 32738.0 832.608   7
   2   3  -1 34386.6 967.055   7
   2  -3   1 34060.8 1048.45   8
  -2  -3  -1 35108.2 1053.33   8
   2   3  -1 34128.8 1040.32   8
   2   3  -1 34623.2 1047.60   1
  -2   3   1 33354.4 476.698   1
   2   3  -1 33964.4 973.220   2
  -2   3   1 33849.0 591.008   5
  -2  -3  -1 33538.4 579.320   5
   2   3   0 8847.05 317.292   4
  -2  -3   0 9215.20 561.419   8
   2   3   0 7510.00 510.061   8
  -2   3   0 7678.12 424.895   7
   2  -3   0 9442.81 568.834   8
   2   3   0 8287.72 482.733   2
   2   3   0 9418.38 576.198   1
  -2  -3   0 8132.75 490.017   7
   2  -3   0 8380.81 425.183   7
   2   3   0 8442.69 502.530   7
  -2   3   0 9335.25 333.509   5
  -2  -3   0 8899.56 292.991   5
  -2   3  -1 30129.1 818.953   7
  -2  -3   1 34883.2 1063.00   8
   2  -3  -1 33091.2 735.568   7
   2   3   1 32822.4 1011.19   8
   2  -3  -1 34040.3 1040.66   8
   2   3   1 33865.9 1039.18   1
  -2  -3   1 34284.4 957.477   7
   2   3   1 33836.0 993.611   7
  -2   3  -1 33121.8 593.536   5
  -2  -3   1 33180.5 537.542   5
   2  -3  -2 1966.11 285.769   8
   2  -3  -2 2338.15 204.039   7
  -2  -3   2 2550.55 321.213   8
   2   3   2 1849.79 278.291   8
  -2   3  -2 2056.51 250.322   7
   2   3   2 2100.47 307.306   7
  -2  -3   2 2262.64 271.908   7
  -2  -3   2 2006.04 294.565   1
  -2   3  -2 2153.64 179.826   5
  -2  -3   2 2305.72 150.978   5
  -2   3  -3 813.923 201.063   7
   2   3   3 993.183 230.328   7
  -2  -3   3 984.334 230.312   7
   2  -3  -3 904.934 133.453   7
   2  -3  -3 694.564 128.025   7
  -2  -3   3 1132.94 279.943   1
  -2  -3   3 974.821 249.019   2
  -2  -3   3 945.650 112.551   5
   2  -3  -3 668.396 186.683   8
  -2  -3   3 693.709 220.463   8
   2   3   3 908.123 193.680   8
  -2   3  -3 1175.80 152.067   5
   2   3   4 26532.2 958.500   7
   2  -3  -4 24831.4 548.782   7
  -2  -3   4 25292.4 802.456   7
  -2  -3   4 26540.9 973.028   1
   2  -3  -4 25820.2 834.410   2
  -2  -3   4 26232.2 918.145   2
  -2  -3   4 26481.4 413.983   5
  -2   3  -4 26419.3 553.522   5
  -2   3  -4 25582.1 864.551   7
  -2  -3   4 27044.9 939.921   8
   2   3   4 26223.9 890.744   8
   2  -3  -4 24648.3 555.146   7
   2  -3  -4 26329.8 895.514   8
  -2   3  -5 60744.6 1377.28   7
  -2  -3   5 60103.7 1422.30   8
   2   3   5 58670.0 1327.13   8
   2  -3  -5 59620.9 1326.36   8
   2  -3  -5 58062.8 816.959   7
   2   3   5 58966.4 1448.58   7
  -2  -3   5 59426.9 1248.64   7
  -2  -3   5 59300.1 1463.69   1
  -2  -3   5 60547.1 1422.85   2
   2  -3  -5 57308.3 1255.25   2
  -2  -3   5 59706.8 586.880   5
  -2   3  -5 59312.1 836.689   5
  -2   3  -5 60386.8 1567.41   3
   2  -3  -6 20461.0 496.889   7
   2   3   6 23070.8 934.923   7
  -2   3  -6 21153.2 855.696   7
  -2  -3   6 21058.7 852.163   8
   2   3   6 19730.4 777.659   8
  -2  -3   6 20247.0 767.266   7
   2  -3  -6 20282.2 773.771   8
   2  -3  -6 20879.9 773.413   2
  -2  -3   6 21309.5 906.411   1
  -2  -3   6 20779.1 872.170   2
  -2   3  -6 20902.8 509.390   5
  -2   3  -6 22040.8 970.467   3
   2  -3  -7 11359.6 390.985   7
   2   3   7 13728.9 768.404   7
  -2   3  -7 12770.3 704.204   7
  -2  -3   7 11828.5 604.330   7
  -2  -3   7 11765.9 647.622   8
   2   3   7 11912.3 604.374   8
   2  -3  -7 11736.4 588.897   8
  -2  -3   7 11427.3 671.276   2
   2  -3  -7 11402.7 584.533   2
  -2  -3   7 12632.4 724.321   1
  -2  -3   7 12292.6 746.658   3
  -2   3  -7 12193.8 403.868   5
  -2   3  -7 13994.0 800.610   3
   2  -3  -8 45592.6 821.535   7
   2   3   8 44420.3 1361.70   7
  -2   3  -8 46400.5 1363.61   7
  -2  -3   8 46578.2 1278.76   8
   2   3   8 44811.4 1140.73   8
  -2  -3   8 47181.1 1205.68   7
   2  -3  -8 44076.1 1129.56   8
  -2  -3   8 47798.8 1391.43   2
   2  -3  -8 45474.2 1185.08   2
  -2  -3   8 47086.0 1412.38   1
  -2  -3   8 46525.8 1476.68   3
  -2   3  -8 45858.2 770.840   5
  -2   3  -8 46299.3 1476.54   3
  -2  -3   9 19483.6 828.182   8
   2   3   9 17653.3 728.916   8
  -2  -3   9 18818.2 785.037   7
   2  -3  -9 17234.6 706.021   8
   2  -3  -9 18783.8 793.349   2
  -2   3  -9 18636.1 508.523   5
   2  -3  -9 18554.0 562.845   7
  -2  -3  10 7524.58 533.177   8
   2   3  10 6905.33 470.073   8
  -2  -3  10 7736.05 525.633   7
   2  -3 -10 7216.81 470.122   8
   2  -3 -10 8831.56 571.635   2
  -2   3 -10 7775.39 341.798   5
  -2  -3  11 17781.8 802.199   8
   2   3  11 16888.2 710.485   8
   2  -3 -11 17547.0 824.862   2
  -2   3 -11 18042.3 516.935   5
  -2  -3  11 17477.0 811.953   7
  -2  -3  12 2940.91 341.596   8
  -2  -3  12 2709.73 364.591   7
   2  -3 -12 3094.91 379.023   2
  -2   3 -12 3240.66 238.489   5
  -2  -3  13 11775.5 715.114   7
  -2  -3  13 11069.6 481.628   6
  -2   3 -13 10062.6 403.440   5
  -2  -3  13 10422.5 623.698   8
  -2  -3  14 2123.07 247.511   6
  -2   3 -14 2541.31 224.589   5
  -2  -3  15 7923.67 434.155   6
  -2   3 -15 7311.25 364.171   5
  -2  -3  16 1262.69 216.647   6
  -2   3 -16 1378.83 186.203   5
  -2  -3  17 14990.5 620.374   6
  -2  -3  18 3115.00 319.015   6
  -2  -3  19 7552.35 478.474   6
  -2  -3  20 1928.98 277.647   6
  -2  -3  21 9319.32 556.753   6
  -2  -3  22 1405.75 275.751   6
  -2  -3  23 3548.20 376.022   6
  -2  -3  24 2348.26 331.625   6
  -2  -3  25 498.890 229.212   6
  -2  -3  26 860.152 269.683   6
  -2  -3  27 42.1275 209.245   6
  -2  -3  28 403.812 236.272   6
  -2  -4 -21 972.305 234.922   5
  -2  -4 -20 791.538 221.303   5
  -2  -4 -19 3156.26 308.815   5
  -2  -4 -18 709.749 195.445   5
  -2  -4 -17 8952.04 467.854   5
  -2  -4 -16 15435.9 586.862   5
  -2  -4 -15 3710.56 314.693   5
  -2  -4 -14 5757.97 358.277   5
   2   4 -13 4098.70 417.621   8
  -2   4  13 3978.20 245.124   5
  -2   4  13 3637.97 421.720   2
  -2  -4 -13 3963.43 299.768   5
   2   4 -12 596.026 216.822   8
  -2   4  12 520.487 114.061   5
  -2   4  12 398.506 194.616   2
  -2  -4 -12 422.962 154.428   5
  -2  -4 -11 8996.80 557.550   8
   2   4 -11 10377.3 650.320   8
  -2   4  11 9306.56 356.882   5
  -2   4  11 8795.68 586.373   2
  -2  -4 -11 8997.61 417.839   5
   2   4 -10 1745.49 283.720   8
  -2  -4 -10 1103.97 234.727   8
  -2   4  10 1338.23 158.580   5
  -2   4  10 1581.55 268.443   2
  -2  -4 -10 1409.29 195.765   5
  -2  -4  -9 3290.12 260.795   5
  -2   4   9 3092.15 214.955   5
   2   4  -9 3093.19 362.079   8
  -2  -4  -9 3022.49 345.387   8
   2  -4   9 3763.53 408.426   8
   2   4  -8 2952.75 386.693   2
   2  -4   8 2714.60 256.224   1
  -2  -4  -8 3047.63 340.108   8
   2  -4   8 3019.24 382.951   8
   2   4  -8 3026.25 370.330   8
  -2   4   8 2496.40 236.550   7
  -2  -4  -8 2787.54 231.217   5
  -2   4   8 2695.80 200.147   5
   2   4  -8 2706.34 221.495   4
   2   4  -7 22692.3 948.426   2
   2  -4   7 21817.8 607.211   1
  -2  -4  -7 22445.5 881.918   8
   2  -4   7 21331.9 921.146   8
   2   4  -7 20613.4 885.080   8
   2  -4   7 21488.9 937.487   7
  -2  -4  -7 20544.4 563.700   5
   2   4  -7 22217.8 361.893   5
  -2   4   7 21143.3 515.089   5
   2   4  -7 21707.4 553.009   4
   2   4  -6 36067.4 1148.41   2
   2  -4   6 34860.0 688.555   1
   2   4  -6 33287.8 1198.02   1
  -2  -4  -6 34519.1 1091.51   8
   2   4  -6 35153.5 1135.83   8
  -2  -4  -6 35413.8 1227.06   7
   2  -4   6 36274.1 1169.81   7
  -2  -4  -6 34667.3 707.378   5
   2   4  -6 34972.2 478.068   5
  -2   4   6 33112.9 639.612   5
   2   4  -6 35037.8 674.825   4
   2  -4   5 21514.7 472.365   1
   2   4  -5 22404.1 896.489   2
   2   4  -5 23539.0 985.962   1
  -2  -4  -5 21320.8 862.394   8
   2   4  -5 22517.0 933.478   8
  -2  -4  -5 20163.9 913.937   7
   2  -4   5 20398.1 852.604   7
  -2  -4  -5 21507.1 546.415   5
   2   4  -5 21581.9 412.452   5
  -2   4   5 20750.3 505.248   5
   2   4  -5 23038.4 545.704   4
  -2  -4  -4 4706.72 429.499   8
   2   4  -4 4428.07 420.356   8
  -2  -4  -4 5049.34 478.897   7
   2  -4   4 4326.04 406.746   7
   2   4  -4 4241.25 387.505   2
   2   4  -4 4208.46 440.574   1
  -2  -4  -4 4343.41 261.031   5
  -2   4   4 4664.58 251.798   5
   2   4  -4 4778.71 254.817   4
  -2  -4  -3 21236.1 869.089   8
   2   4  -3 22512.0 903.888   8
  -2  -4  -3 22626.7 918.178   7
   2  -4   3 22039.4 823.667   7
   2   4  -3 21721.8 815.831   2
   2   4  -3 21861.6 921.558   1
  -2  -4  -3 22195.2 527.753   5
  -2   4   3 22213.5 520.619   5
   2   4  -3 22452.7 516.435   4
  -2  -4  -2 3696.45 394.330   8
   2  -4   2 3856.66 403.243   8
   2   4  -2 4071.85 407.208   8
   2  -4   2 3595.00 344.539   7
  -2  -4  -2 3862.05 419.282   7
   2   4  -2 4376.98 386.806   2
   2   4  -2 4065.12 435.585   1
  -2  -4  -2 3342.14 222.971   5
  -2   4   2 3324.62 219.809   5
   2   4  -2 4114.11 245.345   4
  -2  -4  -1 29105.7 1026.88   8
   2  -4   1 27061.2 845.394   7
   2   4  -1 28390.9 1009.59   8
   2  -4   1 28902.4 1028.23   8
  -2  -4  -1 27764.1 992.194   7
   2   4  -1 28025.6 882.208   2
   2   4  -1 28262.6 1031.67   1
  -2  -4  -1 28029.8 567.473   5
  -2   4   1 27365.3 577.851   5
   2   4  -1 27596.4 566.266   4
  -2  -4   0 16857.2 793.030   8
   2   4   0 16468.0 773.366   8
   2  -4   0 17442.6 802.098   8
   2  -4   0 15382.0 629.342   7
  -2  -4   0 16788.2 764.781   7
   2   4   0 16799.9 760.828   7
   2   4   0 17291.1 815.420   1
   2   4   0 16591.9 676.034   2
  -2  -4   0 16845.6 422.136   5
  -2   4   0 17079.1 460.997   5
   2   4   0 16765.0 434.573   4
  -2  -4   1 28868.7 1029.77   8
   2   4   1 28601.7 1006.12   8
   2  -4  -1 28137.6 1000.14   8
   2  -4  -1 26797.1 774.324   7
  -2  -4   1 28560.3 971.055   7
   2   4   1 28547.8 1004.21   7
   2   4   1 30002.2 1100.41   1
   2   4   1 27901.5 861.989   2
  -2  -4   1 28361.8 524.944   5
  -2   4  -1 27486.4 581.150   5
   2   4   1 28163.9 570.937   4
   2  -4  -2 3119.60 280.357   7
   2  -4  -2 2913.50 336.805   8
  -2  -4   2 3591.59 399.592   8
   2   4   2 3630.90 377.975   8
  -2   4  -2 3440.58 342.146   7
  -2  -4   2 3491.05 383.735   7
   2   4   2 3465.75 378.493   7
  -2  -4   2 3988.11 211.235   5
  -2   4  -2 3777.94 236.785   5
  -2   4  -2 4330.21 424.058   3
  -2   4  -3 22220.5 833.502   7
  -2  -4   3 23232.0 932.387   8
   2   4   3 22531.9 881.637   8
   2  -4  -3 22062.8 877.909   8
   2  -4  -3 22022.7 669.842   7
   2   4   3 22603.0 929.803   7
  -2  -4   3 20725.6 824.991   7
   2  -4  -3 21513.6 654.674   7
  -2  -4   3 21839.3 833.684   2
  -2  -4   3 23470.5 964.449   1
  -2  -4   3 21378.4 438.642   5
  -2   4  -3 22908.0 538.861   5
  -2   4  -3 23461.6 956.158   3
  -2  -4   4 4229.63 435.761   8
  -2   4  -4 4774.74 439.033   7
   2   4   4 4220.62 405.937   8
   2  -4  -4 3793.55 396.847   8
   2   4   4 4797.66 465.864   7
   2  -4  -4 3830.45 284.610   7
  -2  -4   4 4210.69 374.671   7
   2  -4  -4 4304.02 354.465   2
  -2  -4   4 4743.75 430.211   2
  -2  -4   4 4572.90 484.478   1
  -2  -4   4 4391.16 196.980   5
  -2   4  -4 4767.36 300.590   5
  -2   4  -4 4784.30 465.698   3
  -2  -4   5 21575.4 920.951   8
   2   4   5 21995.1 870.460   8
   2  -4  -5 21387.0 846.870   8
  -2   4  -5 20569.4 860.415   7
   2   4   5 21393.2 940.689   7
   2  -4  -5 20409.5 615.388   7
  -2  -4   5 20686.0 836.379   7
   2  -4  -5 20316.9 740.525   2
  -2  -4   5 21983.8 889.629   2
  -2  -4   5 21932.5 976.255   1
  -2  -4   5 21924.1 408.457   5
  -2   4  -5 21796.2 535.964   5
  -2   4  -5 22387.1 975.018   3
  -2   4  -6 35891.5 1173.82   7
  -2  -4   6 37512.6 1205.98   8
   2   4   6 35916.9 1098.10   8
   2  -4  -6 34956.5 1076.64   8
   2  -4  -6 32950.5 786.370   7
   2   4   6 36148.5 1246.29   7
   2  -4  -6 33923.0 962.775   2
  -2  -4   6 35536.4 1291.44   3
  -2  -4   6 35588.8 1140.66   2
  -2  -4   6 34531.8 484.715   5
  -2   4  -6 34790.7 683.130   5
  -2   4  -6 34603.5 1254.42   3
   2  -4  -7 21371.6 640.742   7
  -2  -4   7 23771.2 972.576   8
  -2   4  -7 21878.0 954.568   7
   2   4   7 20836.3 836.873   8
   2  -4  -7 22217.1 860.035   8
  -2  -4   7 22548.1 912.540   7
  -2  -4   7 22833.9 955.490   2
   2  -4  -7 21895.0 790.574   2
  -2   4  -7 19928.6 527.531   5
  -2   4  -7 20691.2 993.254   3
   2  -4  -8 2711.38 318.015   8
   2   4   8 3014.67 352.219   8
  -2  -4   8 2845.35 363.384   8
  -2   4  -8 2440.86 216.416   5
   2  -4  -8 2681.07 302.259   2
   2  -4  -8 2634.91 253.973   7
  -2  -4   8 2719.85 352.375   7
  -2  -4   9 3652.58 400.670   8
   2   4   9 3283.46 342.404   8
   2  -4  -9 2720.73 327.416   8
  -2   4  -9 3198.84 236.309   5
   2  -4  -9 3255.24 332.178   2
  -2  -4   9 3210.62 372.329   7
   2  -4 -10 1442.37 258.873   8
  -2  -4  10 1994.75 311.765   8
   2   4  10 1593.58 255.560   8
  -2   4 -10 1285.35 178.939   5
   2  -4 -10 1604.08 251.281   2
  -2  -4  10 1029.93 236.570   7
  -2   4 -11 9155.23 385.359   5
   2  -4 -11 9416.38 597.006   2
  -2  -4  11 9514.61 631.989   8
  -2  -4  11 8957.18 633.761   7
   2   4  11 9658.11 564.426   8
  -2   4 -12 418.481 145.851   5
   2  -4 -12 373.697 176.140   2
  -2  -4  13 3929.70 302.757   6
  -2   4 -13 3599.00 262.330   5
  -2  -4  14 5435.08 363.485   6
  -2   4 -14 5804.14 328.260   5
  -2  -4  15 3675.25 318.571   6
  -2   4 -15 3488.56 267.328   5
  -2  -4  16 16197.0 638.326   6
  -2   4 -16 15868.4 538.770   5
  -2  -4  17 9407.24 507.788   6
  -2  -4  18 407.123 186.435   6
  -2  -4  19 3959.84 369.619   6
  -2  -4  20 1050.36 241.216   6
  -2  -4  21 831.079 206.377   6
  -2  -4  22 2422.05 326.280   6
  -2  -4  23 292.045 190.220   6
  -2  -4  24 6521.97 517.829   6
  -2  -4  25 786.569 265.841   6
  -2  -4  26 48.4860 195.247   6
  -2  -4  27 188.234 206.745   6
  -2  -5 -22 4193.02 385.416   5
  -2  -5 -21-41.5677 171.928   5
  -2  -5 -20 4462.00 374.389   5
  -2  -5 -19 4832.08 385.344   5
  -2  -5 -18 10499.1 523.390   5
  -2  -5 -17 1301.26 225.367   5
  -2  -5 -16 2285.48 266.865   5
  -2  -5 -15 526.090 177.037   5
  -2  -5 -14 6841.68 409.973   5
  -2   5  14 6644.03 344.102   5
  -2   5  13 2303.70 211.478   5
  -2  -5 -13 2028.66 242.349   5
  -2   5  12 30108.2 690.577   5
  -2  -5 -12 29584.4 776.212   5
  -2   5  11 17481.8 523.552   5
  -2  -5 -11 18891.7 613.621   5
  -2   5  10 9431.47 387.128   5
  -2  -5 -10 9723.41 442.551   5
  -2  -5 -10 10420.6 636.476   8
  -2   5   9 7537.06 346.300   5
  -2  -5  -9 7484.47 385.529   5
  -2  -5  -9 7906.97 560.962   8
  -2  -5  -8 4952.82 311.279   5
  -2  -5  -8 5070.38 463.333   8
  -2   5   8 5375.92 296.390   5
   2   5  -8 5153.48 304.399   4
   2   5  -7 722.069 220.200   2
  -2  -5  -7 438.603 186.197   8
  -2  -5  -7 505.574 160.033   5
  -2   5   7 608.863 135.282   5
   2   5  -7 551.737 140.614   4
   2   5  -6 9317.61 607.674   2
  -2  -5  -6 9040.60 608.129   8
   2  -5   6 9420.33 649.512   7
  -2  -5  -6 8313.44 374.582   5
   2   5  -6 8866.15 279.837   5
  -2   5   6 9040.51 365.645   5
   2   5  -6 8886.61 371.119   4
   2   5  -5 10569.4 628.456   2
  -2  -5  -5 10991.3 676.985   8
   2  -5   5 11415.4 687.770   7
  -2  -5  -5 10501.8 411.996   5
   2   5  -5 11725.5 325.620   5
  -2   5   5 10876.2 401.017   5
   2   5  -5 10847.7 398.577   4
   2   5  -4 15039.2 725.924   2
  -2  -5  -4 14344.2 761.193   8
   2  -5   4 14462.9 756.649   7
   2   5  -4 15303.9 389.507   5
   2   5  -4 15121.8 460.378   4
  -2   5   4 15047.1 467.724   5
  -2  -5  -4 14315.4 465.706   5
   2   5  -3 13145.0 651.237   2
   2  -5   3 11071.9 642.584   7
  -2  -5  -3 13112.5 736.075   8
  -2  -5  -3 12519.2 425.682   5
   2   5  -3 12629.9 361.668   5
  -2   5   3 12739.4 429.465   5
   2   5  -3 12744.2 415.115   4
   2   5  -2 9383.17 537.340   2
  -2  -5  -2 9094.71 622.260   8
   2  -5   2 8923.82 576.194   7
  -2  -5  -2 9235.02 642.536   7
  -2  -5  -2 9305.26 361.579   5
   2   5  -2 9527.75 321.951   5
  -2   5   2 9060.12 369.732   5
   2   5  -2 9407.07 352.989   4
   2   5  -1 4135.66 551.066   1
   2   5  -1 3149.00 370.926   2
  -2   5   1 1786.79 292.657   3
   2   5  -1 2473.00 428.685   8
  -2  -5  -1 2015.61 336.211   8
   2  -5   1 1376.80 267.451   7
  -2  -5  -1 1649.63 315.686   7
  -2  -5  -1 1146.32 150.173   5
   2   5  -1 2974.57 242.066   5
   2   5  -1 1653.21 248.065   4
  -2   5   1 1415.46 179.904   5
   2   5   0 1173.93 245.959   8
   2  -5   0 1380.92 245.990   7
   2   5   0 1426.06 325.358   7
  -2  -5   0 1913.62 319.312   7
  -2   5   0 1285.48 132.591   1
   2   5   0 1214.08 258.267   1
   2   5   0 1188.26 207.130   2
  -2   5   0 1330.39 251.672   3
  -2  -5   0 1291.76 153.126   5
   2   5   0 1339.95 156.062   4
  -2   5   0 1038.79 158.351   5
   2   5   1 1017.00 263.958   8
  -2  -5   1 1939.05 333.194   7
   2   5   1 1617.59 307.133   7
   2  -5  -1 1095.05 233.324   7
   2   5   1 2092.07 370.159   1
  -2   5  -1 1139.75 122.021   1
   2   5   1 1197.20 215.836   2
  -2   5  -1 1101.03 243.736   3
  -2  -5   1 2699.58 243.328   5
  -2   5  -1 1281.58 170.689   5
   2   5   1 1346.82 158.422   4
   2   5   2 8770.51 601.114   8
   2  -5  -2 9218.57 520.546   7
  -2  -5   2 8986.07 604.905   7
   2   5   2 9620.06 657.198   7
  -2   5  -2 9201.06 281.490   1
   2   5   2 9136.67 492.024   2
  -2  -5   2 9378.56 323.808   5
  -2   5  -2 9546.76 378.184   5
  -2   5  -2 8953.25 604.027   3
   2   5   2 8996.12 342.174   4
   2  -5  -3 11373.1 573.600   7
   2   5   3 12720.0 709.025   8
   2   5   3 11802.8 735.431   7
  -2  -5   3 12964.4 721.131   7
   2  -5  -3 12060.9 570.757   7
   2   5   3 12266.2 564.167   2
  -2  -5   3 11887.4 643.807   2
  -2  -5   3 13011.1 372.469   5
  -2   5  -3 12013.9 420.649   5
  -2   5  -3 11589.1 691.913   3
  -2   5  -4 15314.8 780.422   7
   2   5   4 14956.8 765.866   8
   2  -5  -4 15183.0 626.617   7
  -2  -5   4 15665.6 795.327   7
  -2  -5   4 15174.4 857.624   3
   2  -5  -4 14973.0 622.271   2
  -2  -5   4 14948.5 735.390   2
  -2  -5   4 15384.1 393.257   5
  -2   5  -4 14917.4 469.080   5
  -2   5  -4 15586.5 821.935   3
   2  -5  -5 12100.1 680.125   8
   2   5   5 11091.2 663.867   8
  -2   5  -5 12201.7 723.722   7
   2  -5  -5 10200.7 518.060   7
  -2  -5   5 11486.6 682.057   7
   2  -5  -5 11457.2 548.954   2
  -2  -5   5 10803.1 648.242   2
  -2  -5   5 10963.3 327.378   5
  -2   5  -5 11196.8 413.625   5
  -2   5  -5 11504.1 735.004   3
  -2   5  -6 9236.95 664.414   7
   2  -5  -6 8310.76 579.865   8
   2   5   6 8631.41 584.239   8
  -2   5  -6 8632.04 369.653   5
   2  -5  -6 8239.72 473.484   2
  -2  -5   6 8758.24 589.621   2
   2  -5  -6 8401.66 475.420   7
  -2  -5   6 8900.73 608.476   7
   2   5   7 377.666 176.270   8
   2  -5  -7 822.734 236.630   8
  -2   5  -7 641.511 136.772   5
   2  -5  -7 618.555 166.559   7
  -2  -5   7 701.895 232.632   7
  -2  -5   7 633.401 195.313   2
   2  -5  -7 645.336 177.234   2
  -2   5  -8 5300.12 298.235   5
   2  -5  -8 5582.23 472.117   8
   2   5   8 5515.23 465.864   8
  -2   5  -9 7874.75 363.057   5
   2  -5  -9 6674.32 511.465   8
   2   5   9 7130.30 535.432   8
  -2   5 -10 9496.10 399.289   5
   2   5  10 9736.18 625.042   8
  -2   5 -11 17784.4 548.340   5
  -2  -5  12 30152.8 802.788   6
  -2   5 -12 29256.3 702.839   5
  -2  -5  13 2301.26 244.940   6
  -2   5 -13 2281.38 240.748   5
  -2  -5  14 6588.03 409.242   6
  -2   5 -14 6943.93 365.891   5
  -2  -5  15 675.583 164.450   6
  -2   5 -15 454.346 136.507   5
  -2  -5  16 2516.02 274.581   6
  -2  -5  17 1983.19 255.654   6
  -2  -5  18 11071.0 573.881   6
  -2  -5  19 4667.96 392.451   6
  -2  -5  20 4057.68 384.565   6
  -2  -5  21 268.866 180.575   6
  -2  -5  22 4851.75 438.744   6
  -2  -5  23 239.546 201.768   6
  -2  -5  24 1288.66 282.428   6
  -2  -5  25 1438.76 311.425   6
  -2  -5  26 980.224 267.439   6
  -2  -6 -23 2527.24 339.223   5
  -2  -6 -22 236.070 226.023   5
  -2  -6 -21 814.100 246.629   5
  -2  -6 -20 1245.58 248.980   5
  -2  -6 -19 3186.81 342.293   5
  -2  -6 -18 4074.53 357.429   5
  -2  -6 -17 8514.19 494.486   5
  -2  -6 -16 1924.22 257.741   5
  -2   6  15 6947.28 379.752   5
  -2  -6 -15 6903.94 432.497   5
  -2   6  14 4659.39 312.771   5
  -2  -6 -14 4056.52 332.987   5
  -2   6  13 8200.41 406.056   5
  -2  -6 -13 8566.19 453.523   5
  -2   6  12 6383.62 359.346   5
  -2  -6 -12 7220.18 415.428   5
  -2   6  11 3367.66 266.170   5
  -2  -6 -11 3126.52 291.639   5
  -2   6  10 5381.96 321.357   5
  -2  -6 -10 4631.06 331.572   5
  -2   6   9 5096.28 313.710   5
  -2  -6  -9 4560.39 321.071   5
  -2   6   8 6171.35 343.051   5
  -2  -6  -8 7310.03 390.150   5
  -2   6   7 5388.12 314.653   5
   2   6  -7 5040.02 303.309   4
  -2  -6  -7 5304.71 332.732   5
   2   6  -6 3359.77 255.268   4
  -2  -6  -6 3553.71 271.743   5
  -2   6   6 2952.49 244.696   5
   2   6  -6 3626.79 398.102   2
   2   6  -5 11312.5 426.012   4
   2   6  -5 11250.2 356.805   5
  -2  -6  -5 11317.0 444.285   5
  -2   6   5 10996.7 434.080   5
   2   6  -5 12061.8 681.043   2
   2   6  -4 5974.74 310.035   4
  -2  -6  -4 5212.73 314.645   5
   2   6  -4 5938.48 270.447   5
  -2   6   4 5624.69 319.054   5
   2   6  -4 5981.87 469.566   2
   2   6  -3 1243.66 230.295   2
   2  -6   3 877.574 243.795   7
  -2   6   3 1225.33 178.844   5
  -2  -6  -3 1210.23 182.853   5
   2   6  -3 1146.76 143.973   5
   2   6  -3 1595.11 192.025   4
   2   6  -2 382.619 165.051   2
  -2   6   2 91.0333 134.249   3
  -2   6   2 358.290 141.542   5
   2  -6   2 541.809 235.152   7
   2   6  -2 414.234 127.815   4
   2   6  -2 224.195 107.503   5
  -2  -6  -2 184.780 116.732   5
   2   6  -1 11030.5 568.222   2
  -2  -6  -1 9358.58 379.893   5
   2  -6   1 9725.61 631.522   7
   2   6  -1 10649.7 376.627   5
  -2   6   1 10072.3 413.114   5
   2   6  -1 10292.4 385.710   4
  -2   6   1 9148.80 563.114   3
   2   6   0 16804.8 685.644   2
  -2  -6   0 16818.6 485.138   5
   2  -6   0 15708.4 776.310   7
   2   6   0 16863.5 478.551   5
  -2   6   0 17837.3 539.454   5
   2   6   0 16845.7 485.071   4
  -2   6   0 17366.5 792.563   3
   2   6   1 9299.53 499.363   2
   2  -6  -1 10332.7 622.533   7
  -2  -6   1 10757.1 384.849   5
   2   6   1 10502.2 392.652   5
  -2   6  -1 9912.69 410.863   5
  -2   6  -1 10280.8 632.957   3
   2   6   1 10272.8 381.816   4
   2   6   2-57.9812 124.082   2
  -2   6  -2 159.641 179.165   3
  -2  -6   2 349.985 197.346   3
   2  -6  -2 151.264 139.814   7
   2  -6  -2 454.651 189.574   7
  -2   6  -2 335.968 137.586   5
  -2  -6   2 262.983 112.707   5
   2   6   2 80.8314 106.964   5
   2   6   2 386.313 117.983   4
  -2  -6   3 1083.75 262.343   2
  -2   6  -3 1049.42 264.410   3
  -2   6  -3 1235.16 181.335   5
   2  -6  -3 996.832 226.093   7
  -2  -6   3 1192.26 183.321   5
   2   6   3 1115.92 170.497   5
   2   6   3 1053.91 151.946   4
  -2   6  -4 5875.62 545.448   3
   2  -6  -4 5110.86 422.261   7
   2   6   4 5431.86 281.485   4
   2   6   4 5647.89 318.317   5
  -2   6  -4 5941.85 323.647   5
  -2  -6   4 5411.20 465.314   2
  -2   6  -5 10869.1 433.590   5
  -2  -6   5 11404.6 671.569   2
   2  -6  -5 10729.3 594.470   7
  -2  -6   6 3473.78 407.446   2
  -2   6  -6 3338.37 250.849   5
  -2   6  -7 5627.65 323.496   5
   2  -6  -8 6112.53 525.105   8
  -2   6  -8 6880.13 355.699   5
   2  -6  -9 5472.01 493.047   8
  -2   6  -9 5205.24 317.725   5
  -2   6 -10 4896.18 310.179   5
  -2   6 -11 3859.51 283.639   5
  -2   6 -12 6614.56 360.171   5
  -2  -6  12 7447.74 421.293   6
  -2   6 -13 8203.35 402.118   5
  -2  -6  13 8441.11 450.730   6
  -2   6 -14 4721.61 326.782   5
  -2  -6  14 4456.86 350.311   6
  -2  -6  15 7094.96 443.817   6
  -2  -6  16 1626.60 246.371   6
  -2  -6  17 8813.86 507.905   6
   2   6  18 3397.26 324.779   5
  -2  -6  18 3637.74 350.269   6
   2   6  19 2927.14 323.659   5
  -2  -6  19 2610.27 308.766   6
   2   6  20 1100.06 237.954   5
  -2  -6  20 1348.16 237.973   6
   2   6  21 34.2006 154.635   5
  -2  -6  21 40.3108 147.228   6
   2   6  22 309.618 189.524   5
  -2  -6  22 401.214 209.265   6
   2   6  23 1912.27 305.119   5
  -2  -6  23 2506.80 332.236   6
  -2  -6  24 1818.33 313.609   6
  -2  -6  25 2253.47 328.273   6
  -2  -6  26 553.026 251.425   6
  -2  -7 -23 1204.20 262.917   5
  -2  -7 -22 3640.13 390.912   5
  -2  -7 -21 1594.47 281.194   5
  -2  -7 -20 2462.82 325.405   5
  -2  -7 -19 2069.80 300.796   5
  -2  -7 -18 2251.35 303.153   5
  -2  -7 -17 2003.97 284.775   5
  -2   7  16 2278.44 263.945   5
  -2  -7 -16 2386.94 298.803   5
  -2   7  15 1800.90 245.073   5
  -2  -7 -15 1493.15 245.456   5
  -2   7  14 19866.2 670.062   5
  -2  -7 -14 21319.0 743.787   5
  -2  -7 -13 7256.93 444.336   5
  -2   7  13 7188.73 406.192   5
  -2  -7 -12 288.345 167.125   5
  -2   7  12 147.752 159.520   5
  -2  -7 -11 2420.08 278.000   5
  -2   7  11 2586.90 260.971   5
  -2  -7 -10 4831.07 349.707   5
  -2   7  10 4788.74 326.903   5
  -2  -7  -9 7619.89 427.662   5
  -2   7   9 8326.05 420.747   5
  -2  -7  -8 10785.8 497.419   5
  -2   7   8 10316.2 458.888   5
  -2  -7  -7 3287.31 282.595   5
   2   7  -7 3413.51 267.073   4
  -2   7   7 3355.39 283.605   5
  -2  -7  -6 18681.7 622.531   5
  -2   7   6 17898.2 587.853   5
   2   7  -6 18281.7 572.272   4
   2   7  -5 2005.05 176.379   5
  -2  -7  -5 1914.36 223.086   5
  -2   7   5 1942.05 222.914   5
   2   7  -5 2247.12 218.743   4
   2   7  -4 2710.21 207.821   5
  -2   7   4 2790.64 261.184   5
   2   7  -4 3025.24 243.737   4
  -2  -7  -4 2715.60 253.825   5
  -2   7   3 1609.68 220.965   5
   2   7  -3 1214.97 168.994   4
   2   7  -3 1407.86 166.174   5
  -2  -7  -3 1185.21 186.324   5
   2   7  -2 7420.04 336.680   5
   2   7  -2 7018.79 335.080   4
  -2   7   2 7366.66 384.039   5
  -2  -7  -2 7145.96 368.475   5
  -2  -7  -1 3695.13 268.447   5
   2   7  -1 3623.57 250.861   4
   2   7  -1 3393.71 242.317   5
  -2   7   1 4638.58 314.374   5
  -2  -7  -1 3194.29 401.065   3
  -2  -7   0 37394.2 1309.21   3
   2  -7   0 39708.6 1327.95   7
   2   7   0 39898.0 787.309   5
  -2  -7   0 39194.4 794.644   5
  -2   7   0 37484.7 824.524   5
   2   7   0 39266.6 770.317   4
   2  -7  -1 3677.98 437.574   7
   2   7   1 3723.69 264.764   5
  -2   7  -1 3739.76 287.406   5
  -2   7  -1 3526.69 406.843   3
   2   7   1 3076.40 239.460   4
   2  -7  -2 7245.24 566.569   7
   2  -7  -2 7084.28 573.025   7
   2   7   2 7302.86 359.259   5
  -2   7  -2 7122.51 376.027   5
  -2   7  -2 7692.47 603.133   3
   2   7   2 6830.24 327.425   4
  -2   7  -3 1105.07 176.013   5
   2   7   3 1054.65 173.188   5
   2   7   3 1039.30 162.501   4
   2  -7  -3 1487.31 302.027   7
  -2   7  -4 2334.92 228.720   5
   2   7   4 2256.24 223.575   5
   2   7   4 2446.73 208.298   4
   2  -7  -4 2877.85 375.214   7
  -2   7  -5 2474.85 246.702   5
   2   7   5 1828.12 221.271   5
   2   7   5 2038.52 199.282   4
  -2   7  -6 17846.5 577.113   5
   2   7   6 18915.2 623.805   5
   2   7   6 17489.8 508.019   4
   2   7   7 2715.03 259.222   5
  -2   7  -7 3142.30 276.232   5
   2   7   8 10673.2 482.960   5
  -2   7  -8 10193.4 443.012   5
   2   7   9 7618.05 424.849   5
  -2   7  -9 8369.22 403.621   5
   2   7  10 5579.70 371.742   5
  -2   7 -10 5165.55 334.127   5
  -2  -7  11 2399.79 255.888   6
  -2   7 -11 2596.83 245.943   5
   2   7  11 2224.84 267.893   5
  -2  -7  12 280.722 156.520   6
  -2   7 -12 273.010 139.388   5
   2   7  12 59.3772 173.741   5
  -2   7 -13 7028.92 392.423   5
   2   7  13 6583.93 422.871   5
  -2  -7  13 7116.84 430.719   6
   2   7  14 21282.3 738.097   5
  -2  -7  14 20562.8 739.077   6
   2   7  15 1231.09 242.489   5
  -2  -7  15 1922.20 266.000   6
   2   7  16 2207.73 291.129   5
  -2  -7  16 2674.72 297.953   6
   2   7  17 1741.12 259.679   5
  -2  -7  17 1622.88 268.529   6
   2   7  18 2039.36 298.521   5
  -2  -7  18 1850.99 274.279   6
   2   7  19 2163.70 301.697   5
  -2  -7  19 2732.86 329.172   6
   2   7  20 2343.71 312.093   5
  -2  -7  20 1669.49 278.120   6
   2   7  21 1182.17 257.154   5
  -2  -7  21 1197.95 246.749   6
   2   7  22 2885.12 346.962   5
  -2  -7  22 3419.51 379.116   6
   2   7  23 1046.26 253.633   5
  -2  -7  23 817.103 227.757   6
   2   7  24 1345.78 286.372   5
  -2  -7  24 1890.86 323.332   6
  -2  -7  25-215.421 204.277   6
  -2  -8 -24 616.947 240.293   5
  -2  -8 -23 1608.14 315.566   5
  -2  -8 -22 2194.07 328.649   5
  -2  -8 -21 666.854 243.876   5
  -2  -8 -20 437.289 212.707   5
  -2  -8 -19 6577.58 492.396   5
  -2  -8 -18 4459.48 399.423   5
  -2  -8 -17 795.471 206.332   5
  -2   8  16 4606.27 378.562   5
  -2  -8 -16 5080.29 416.780   5
  -2  -8 -15 217.656 184.150   5
  -2   8  15 367.177 171.704   5
  -2  -8 -14 19666.1 745.820   5
  -2   8  14 19607.6 703.957   5
  -2  -8 -13 4935.79 392.584   5
  -2   8  13 4541.35 366.072   5
  -2  -8 -12 9128.97 505.591   5
  -2   8  12 9217.35 482.565   5
  -2  -8 -11 1354.53 252.287   5
  -2   8  11 1460.99 228.904   5
  -2  -8 -10 4037.02 363.962   5
  -2   8  10 4315.35 341.226   5
  -2  -8  -9 13122.5 572.268   5
  -2   8   9 11652.9 522.139   5
  -2  -8  -8 2389.16 288.646   5
  -2   8   8 2278.74 272.274   5
  -2  -8  -7 11936.6 536.062   5
  -2   8   7 11472.2 513.173   5
  -2  -8  -6 7185.89 413.858   5
   2   8  -6 6849.71 367.571   4
  -2   8   6 7283.45 412.656   5
  -2  -8  -5 11723.2 507.176   5
  -2   8   5 11214.6 502.585   5
   2   8  -5 10950.5 457.422   4
   2   8  -4 8081.21 362.701   5
  -2  -8  -4 8488.24 440.827   5
  -2   8   4 8136.40 430.177   5
   2   8  -4 8243.70 394.194   4
   2   8  -3 9231.10 393.684   5
  -2   8   3 8837.72 451.544   5
   2   8  -3 9657.03 418.848   4
  -2  -8  -3 9551.68 453.336   5
  -2   8   2 2159.10 259.230   5
   2   8  -2 1459.95 183.709   5
   2   8  -2 1324.36 174.051   4
  -2   8   1 11719.8 505.107   5
   2   8  -1 11861.4 451.095   4
   2   8  -1 12234.4 465.815   5
  -2   8   0 1055.85 206.231   5
   2   8   0 787.804 161.668   5
   2   8   0 561.925 133.343   4
  -2   8  -1 11885.1 505.557   5
   2   8   1 12108.8 449.747   4
   2   8   1 11623.0 470.067   5
  -2   8  -2 1350.14 216.356   5
   2   8   2 1433.55 208.454   5
   2   8   2 1486.74 175.008   4
  -2   8  -3 9360.83 451.662   5
   2   8   3 9429.17 438.317   5
  -2   8  -4 8728.71 441.562   5
   2   8   4 8589.07 432.291   5
  -2   8  -5 12294.1 513.106   5
   2   8   5 11509.0 499.693   5
   2   8   6 7067.65 408.463   5
  -2   8  -6 7350.11 403.624   5
   2   8   7 12159.6 539.518   5
  -2   8  -7 12671.5 520.236   5
  -2   8  -8 1999.28 246.878   5
   2   8   8 2062.06 258.372   5
   2   8   9 12692.0 558.180   5
  -2  -8   9 11756.8 508.614   6
  -2   8  -9 11966.5 509.613   5
   2   8  10 4568.70 389.734   5
  -2  -8  10 4658.39 338.985   6
  -2   8 -10 4977.17 345.057   5
  -2  -8  11 1339.97 211.589   6
  -2   8 -11 1221.90 206.895   5
   2   8  11 1334.77 238.673   5
  -2   8 -12 9026.30 453.886   5
   2   8  12 9225.31 506.186   5
  -2  -8  12 9197.95 492.072   6
   2   8  13 4746.89 389.740   5
  -2  -8  13 4543.49 366.508   6
   2   8  14 19651.4 753.157   5
  -2  -8  14 20839.7 755.871   6
   2   8  15 391.975 206.149   5
  -2  -8  15 566.146 181.392   6
   2   8  16 4855.75 406.837   5
  -2  -8  16 5261.74 417.610   6
   2   8  17 666.533 230.376   5
  -2  -8  17 871.738 221.134   6
   2   8  18 3890.82 379.473   5
  -2  -8  18 4135.77 393.182   6
   2   8  19 6524.55 479.388   5
  -2  -8  19 7073.94 512.111   6
   2   8  20 624.090 230.104   5
  -2  -8  20 712.514 234.415   6
   2   8  21 1310.94 274.720   5
  -2  -8  21 862.351 251.818   6
   2   8  22 2057.97 312.882   5
  -2  -8  22 1669.53 300.071   6
   2   8  23 1576.62 299.551   5
  -2  -8  23 1181.23 251.197   6
   2   8  24 665.786 251.147   5
  -2  -8  24 542.389 223.384   6
  -2  -9 -21 2436.83 360.149   5
  -2  -9 -20-23.7474 186.426   5
  -2  -9 -19 8430.65 556.287   5
  -2  -9 -18 1179.32 271.868   5
  -2   9  17 3477.15 354.461   5
  -2  -9 -17 4333.20 416.950   5
  -2   9  16 8.48900 165.423   5
  -2  -9 -16 187.379 208.786   5
  -2   9  15 2570.36 313.635   5
  -2  -9 -15 2929.87 335.891   5
  -2   9  14 245.532 165.088   5
  -2  -9 -14 489.427 204.636   5
  -2   9  13 6283.90 431.209   5
  -2  -9 -13 6641.98 464.679   5
  -2   9  12-12.8827 144.530   5
  -2  -9 -12 283.479 181.923   5
  -2   9  11 9170.92 505.350   5
  -2  -9 -11 10440.6 555.811   5
  -2   9  10 175.823 178.051   5
  -2  -9 -10-51.5907 174.631   5
  -2   9   9 12176.3 571.442   5
  -2  -9  -9 10618.5 549.834   5
  -2   9   8 13622.2 596.539   5
  -2  -9  -8 14399.5 633.513   5
  -2   9   7 2554.88 287.689   5
  -2   9   6 1753.42 255.343   5
   2   9  -5 13741.0 526.710   4
  -2   9   5 15027.8 613.159   5
   2   9  -4 15596.9 555.302   4
  -2   9   4 15503.4 612.536   5
   2   9  -3 745.922 160.988   4
   2   9  -3 695.437 167.757   5
  -2   9   3 762.454 217.933   5
  -2   9   2 1658.62 234.740   5
   2   9  -2 1674.39 214.363   5
   2   9  -2 1660.08 195.284   4
  -2   9   1 6521.01 406.821   5
   2   9  -1 6097.53 342.630   4
   2   9  -1 5896.13 356.532   5
  -2   9   0 145.813 156.400   5
   2   9   0 203.119 165.507   5
   2   9   0-2.06274 110.015   4
  -2   9  -1 6006.54 390.066   5
   2   9   1 5898.56 365.201   5
   2   9   2 1393.07 214.696   5
  -2   9  -2 1436.04 215.251   5
   2   9   3 671.982 182.922   5
  -2   9  -3 694.915 187.752   5
  -2   9  -4 14809.7 588.717   5
   2   9   4 15997.0 604.446   5
  -2   9  -5 14583.2 584.843   5
   2   9   5 14107.7 582.803   5
   2   9   6 1537.24 230.060   5
  -2   9  -6 1745.86 243.454   5
  -2   9  -7 3428.44 305.353   5
   2   9   7 3389.35 323.288   5
  -2   9  -8 15157.8 601.070   5
   2   9   8 15056.6 636.534   5
  -2   9  -9 10843.1 513.155   5
   2   9   9 11150.2 554.472   5
   2   9  10 25.7661 154.753   5
  -2  -9  10 91.5420 138.580   6
  -2   9 -11 10207.1 500.989   5
   2   9  11 10405.3 543.692   5
  -2  -9  11 10297.4 512.825   6
   2   9  12 243.204 198.380   5
  -2   9 -12 185.083 154.582   5
  -2  -9  12 67.4362 133.515   6
   2   9  13 6196.29 453.416   5
  -2  -9  13 6590.99 449.812   6
   2   9  14 196.753 191.575   5
  -2  -9  14 35.9644 143.084   6
   2   9  15 3326.72 368.606   5
  -2  -9  15 2959.05 336.295   6
   2   9  16 383.081 230.288   5
  -2  -9  16 8.99627 139.832   6
   2   9  17 3941.68 389.058   5
  -2  -9  17 4605.17 419.020   6
   2   9  18 1110.12 271.933   5
  -2  -9  18 1069.93 252.708   6
   2   9  19 7248.12 520.369   5
  -2  -9  19 7356.37 536.949   6
   2   9  20 366.309 226.295   5
  -2  -9  20 181.608 184.701   6
   2   9  21 1770.61 312.104   5
  -2  -9  21 2486.78 352.208   6
   2   9  22 1939.97 325.378   5
  -2  -9  22 1495.31 315.990   6
   2   9  23 655.704 253.483   5
  -2  -9  23 528.906 258.362   6
  -2  10  17 2694.95 343.839   5
  -2  10  16 2628.96 342.785   5
  -2  10  15 50.8342 170.866   5
  -2  10  14 2177.48 299.074   5
  -2  10  13 223.418 193.593   5
  -2  10  12 157.738 160.016   5
  -2  10  11 520.353 208.565   5
  -2  10  10 2013.06 280.833   5
  -2  10   9 4308.95 378.325   5
  -2  10   8 4695.07 390.892   5
  -2  10   7 3653.28 364.598   5
  -2  10   6 8700.43 503.193   5
  -2  10   5 1156.19 258.767   5
  -2  10   4 4508.06 379.801   5
   2  10  -4 4612.14 331.578   4
  -2  10   3 2653.35 307.319   5
   2  10  -3 2980.93 281.363   5
  -2  10   2 1257.75 232.058   5
   2  10  -2 951.731 188.419   5
   2  10  -1 3501.20 299.958   5
  -2  10   1 3516.10 340.675   5
  -2  10   0 3107.63 313.382   5
   2  10   0 2933.50 301.234   5
  -2  10  -1 3619.49 327.581   5
   2  10   1 3567.84 316.579   5
  -2  10  -2 1078.50 227.397   5
   2  10   2 1286.11 218.773   5
  -2  10  -3 2849.31 297.092   5
   2  10   3 3229.80 318.736   5
   2  10   4 4779.36 375.348   5
  -2  10  -4 4875.64 386.514   5
  -2  10  -5 773.745 211.942   5
   2  10   5 723.355 195.095   5
   2  10   6 9618.78 519.486   5
  -2  10  -6 9230.24 493.123   5
  -2  10  -7 3075.39 311.318   5
   2  10   7 3400.44 342.715   5
   2  10   8 4927.39 391.849   5
  -2  10  -8 4633.97 365.785   5
   2  10   9 5318.18 410.745   5
  -2  10  -9 4343.89 358.851   5
  -2  10 -10 1985.53 273.099   5
   2  10  10 1978.22 294.003   5
  -2  10 -11 442.195 214.167   5
   2  10  11 598.050 229.731   5
   2  10  12 698.705 234.675   5
   2  10  13 424.265 202.434   5
   2  10  14 2415.07 329.213   5
   2  10  15 784.146 242.834   5
   2  10  16 2648.59 353.231   5
  -2 -10  17 2572.92 337.777   6
   2  10  17 2465.62 349.216   5
  -2 -10  18-76.9154 172.349   6
   2  10  18 372.592 216.670   5
  -2 -10  19 2835.57 369.697   6
   2  10  19 2174.41 340.119   5
  -2 -10  20 2081.69 324.264   6
   2  10  20 2354.57 349.817   5
  -2 -10  21 564.999 247.702   6
   2  10  21 326.827 226.532   5
  -2 -10  22 517.729 275.743   6
  -2  11  18-60.8394 192.069   5
  -2  11  17 2000.07 324.046   5
  -2  11  16 184.328 194.452   5
  -2  11  15 640.575 234.804   5
  -2  11  14 1074.21 272.383   5
  -2  11  13 1024.39 253.339   5
  -2  11  12 1668.68 295.141   5
  -2  11  11 1493.73 276.393   5
  -2  11  10 126.675 169.346   5
  -2  11   9 647.456 208.748   5
  -2  11   8 1665.71 297.648   5
  -2  11   7 9548.99 555.677   5
  -2  11   6 594.484 212.367   5
  -2  11   5 1159.59 238.255   5
  -2  11   4 1320.82 255.730   5
  -2  11   3 8260.00 510.373   5
  -2  11   2 1378.66 258.152   5
   2  11  -2 2296.51 278.030   5
  -2  11   1 3121.35 336.816   5
   2  11  -1 2732.15 305.633   5
  -2  11   0 78.8697 217.373   5
   2  11   0 750.684 223.061   5
  -2  11  -1 2760.85 318.904   5
   2  11   1 2897.32 315.181   5
  -2  11  -2 1576.80 271.803   5
   2  11   2 2104.02 298.876   5
   2  11   3 8263.27 493.876   5
  -2  11  -3 8037.06 493.759   5
  -2  11  -4 869.520 228.850   5
   2  11   4 801.645 230.680   5
  -2  11  -5 2054.80 285.297   5
   2  11   5 1849.37 294.612   5
  -2  11  -6 550.315 200.156   5
   2  11   6 818.270 247.798   5
   2  11   7 9040.80 540.429   5
  -2  11  -7 10328.7 547.490   5
  -2  11  -8 1347.51 252.185   5
   2  11   8 1485.17 282.032   5
  -2  11  -9 1056.58 243.270   5
   2  11   9 847.925 237.412   5
  -2  11 -10 540.357 219.307   5
   2  11  10 1131.96 246.659   5
   2  11  11 1794.64 299.232   5
   2  11  12 2127.55 327.430   5
   2  11  13 1763.76 324.833   5
   2  11  14 1070.74 300.129   5
   2  11  15 688.463 264.931   5
   2  11  16 703.863 260.705   5
   2  11  17 1829.77 306.588   5
   2  11  18 249.585 209.416   5
  -2  12  17 588.049 241.414   5
  -2  12  16 1242.54 295.999   5
  -2  12  15 1679.27 298.369   5
  -2  12  14 2050.39 335.971   5
  -2  12  13 1253.50 290.360   5
  -2  12  12 4812.76 445.321   5
  -2  12  11-85.7514 185.812   5
  -2  12  10 233.160 203.849   5
  -2  12   9 976.714 248.813   5
  -2  12   8 598.476 254.952   5
  -2  12   7 882.105 259.574   5
  -2  12   6 1459.35 281.619   5
  -2  12   5 1499.31 276.917   5
  -2  12   4 1008.09 253.062   5
  -2  12   3 798.382 244.082   5
  -2  12   2 881.936 255.713   5
  -2  12   1 1957.38 302.011   5
   2  12  -1 1815.99 282.592   5
  -2  12   0 2776.23 334.075   5
   2  12   0 3829.89 381.518   5
  -2  12  -1 1957.43 288.972   5
   2  12   1 2535.40 307.831   5
  -2  12  -2 295.555 219.183   5
   2  12   2 249.405 185.566   5
  -2  12  -3 1304.42 260.255   5
   2  12   3 717.138 206.191   5
  -2  12  -4 764.228 236.844   5
   2  12   4 858.893 229.216   5
  -2  12  -5 1578.08 292.880   5
   2  12   5 1306.97 266.963   5
  -2  12  -6 1825.19 284.913   5
   2  12   6 1409.27 282.056   5
  -2  12  -7 1204.31 256.878   5
   2  12   7 751.307 225.586   5
  -2  12  -8 155.182 189.753   5
   2  12   8 295.574 200.935   5
  -2  12  -9 990.111 267.429   5
   2  12   9 766.336 217.209   5
   2  12  10 583.896 236.311   5
   2  12  11 570.024 259.163   5
   2  12  12 5449.65 486.614   5
   2  12  13 1338.96 296.966   5
   2  12  14 2267.19 355.047   5
   2  12  15 2201.31 351.433   5
  -2  13  12 339.600 243.138   5
  -2  13  11 1045.56 284.528   5
  -2  13  10 1529.44 308.375   5
  -2  13   9 301.751 224.618   5
  -2  13   8 3168.18 389.650   5
  -2  13   7 1759.64 296.405   5
  -2  13   6 888.339 262.229   5
  -2  13   5 975.918 365.241   5
  -2  13   4 1207.56 275.294   5
  -2  13   3 296.694 198.338   5
  -2  13   2 17.7050 203.024   5
  -2  13   1 519.274 243.594   5
  -2  13   0 1444.53 284.139   5
   2  13   0 1761.98 308.831   5
  -2  13  -1 397.082 222.482   5
   2  13   1 630.185 242.974   5
  -2  13  -2 455.679 221.733   5
   2  13   2 153.236 193.602   5
  -2  13  -3 350.670 196.903   5
   2  13   3 389.807 218.998   5
  -2  13  -4 1748.49 292.254   5
   2  13   4 1743.00 301.036   5
  -2  13  -5 560.212 223.769   5
   2  13   5 666.536 266.100   5
  -2  13  -6 1410.20 292.026   5
   2  13   6 1652.23 300.545   5
  -2  13  -7 2105.83 312.766   5
   2  13   7 2044.84 323.404   5
  -2  13  -8 2809.00 347.692   5
   2  13   8 3293.37 387.902   5
   2  13   9 444.371 237.000   5
   2  13  10 1971.39 323.119   5
   2  13  11 1384.50 314.013   5
  -2  14   4 597.988 248.421   5
  -2  14   3 3682.98 425.006   5
  -2  14   2 122.070 226.895   5
  -2  14   1 3741.70 412.129   5
  -2  14   0 407.309 258.676   5
  -2  14  -1 3474.01 406.230   5
   2  14   1 4246.72 428.895   5
   2  14   2 545.730 255.754   5
  -2  14  -2 631.992 251.915   5
   2  14   3 2969.52 365.951   5
  -2  14  -3 2364.82 337.802   5
   2  14   4 729.074 264.635   5
  -2  14  -4 790.044 265.350   5
   2  14   5 1645.59 339.472   5
  -2  14  -5 376.759 192.004   5
   2  14   6-235.319 207.730   5
  -2  14  -6 75.7921 197.240   5
   2  14   7 3000.58 388.862   5
  -2  14  -7 2967.47 386.350   5
  -3   0   0 157.601 103.601   5
  -3   0   0 225.094 212.077   8
   3   0   0 76.9796 157.635   8
   3   0   0 320.349 186.973   1
  -3   0   0 159.084 130.917   7
   3   0   0 187.191 194.868   7
  -3   0  -1-164.445 126.355   7
  -3   0   1 117.416 108.526   7
   3   0   1 23.1454 144.025   7
   3   0  -1-121.117 124.165   7
  -3   0  -1 121.623 202.300   8
  -3   0   1 33.4260 148.084   8
   3   0   1-59.9797 174.229   8
   3   0  -1 213.090 200.724   8
  -3   0  -1 26.5088 96.0019   5
  -3   0   1 78.9912 103.987   5
   3   0   1 222.651 151.546   1
   3   0  -1 109.067 140.728   1
  -3   0   2-25.6563 140.447   1
   3   0   2 139.474 139.488   1
   3   0  -2-147.206 132.038   1
  -3   0  -2 191.041 155.371   7
  -3   0   2 30.5805 80.6696   7
   3   0   2 187.494 190.363   7
   3   0  -2 205.514 146.044   7
  -3   0  -2 164.399 193.836   8
  -3   0   2 192.920 169.286   8
   3   0   2 79.3672 193.898   8
   3   0  -2-111.552 168.277   8
  -3   0  -2-0.99494 111.820   5
   3   0  -2 131.624 93.9135   4
  -3   0   2-120.940 97.4333   5
  -3   0   3 102122. 1667.16   1
   3   0  -3 101750. 1658.28   1
   3   0  -3 102070. 2018.36   2
   3   0   3 105272. 2000.53   8
   3   0  -3 102413. 1955.34   8
  -3   0  -3 103692. 2014.88   8
  -3   0   3 103374. 1978.61   8
   3   0  -3 103664. 1062.05   4
  -3   0   3 101727. 1006.49   5
  -3   0  -3 101290. 1157.72   5
  -3   0   3 103141. 1074.10   7
   3   0   3 101988. 1667.95   7
   3   0  -3 101865. 1071.54   7
  -3   0  -3 103161. 1680.11   7
  -3   0   4 58425.9 1299.09   1
   3   0  -4 61419.1 1591.72   2
   3   0  -4 60590.2 1327.52   1
  -3   0   4 60499.6 737.858   7
   3   0   4 62428.4 1364.89   7
  -3   0  -4 61696.9 1374.42   7
   3   0   4 66201.6 1588.92   8
   3   0  -4 62139.0 1523.03   8
  -3   0  -4 62338.2 1574.78   8
  -3   0   4 63824.7 1546.95   8
   3   0  -4 61864.4 825.688   4
  -3   0   4 59800.5 767.240   5
  -3   0  -4 63385.6 927.302   5
   3   0  -5 1835.21 272.928   1
   3   0  -5 1675.87 293.487   2
  -3   0   5 1846.12 281.054   1
  -3   0   5 1866.00 129.330   7
  -3   0  -5 2133.43 312.209   7
   3   0   5 2065.04 301.488   7
  -3   0  -5 1613.55 294.292   8
  -3   0   5 1803.42 292.937   8
  -3   0   5 1509.49 123.810   7
   3   0   5 2187.92 333.866   8
   3   0  -5 1894.47 300.323   8
  -3   0  -5 2013.85 206.680   5
   3   0  -5 1724.34 163.947   4
  -3   0   5 1714.39 143.660   5
   3   0  -6 461.066 199.475   1
  -3   0   6 405.184 200.431   1
  -3   0  -6 159.269 158.831   7
   3   0   6 484.320 212.814   7
  -3   0  -6 88.4401 183.617   8
  -3   0   6 288.390 160.408   8
   3   0   6 210.085 172.378   8
   3   0  -6 303.741 156.662   8
  -3   0  -6 260.693 121.433   5
   3   0  -6 315.319 100.978   4
  -3   0   6 324.872 94.4350   5
  -3   0   7 8677.67 574.312   1
   3   0  -7 8779.25 577.549   1
   3   0   7 8362.72 588.666   7
  -3   0  -7 8335.10 591.891   7
   3   0   7 9434.78 616.846   8
   3   0  -7 9365.67 603.648   8
  -3   0  -7 8547.32 619.913   8
  -3   0   7 8756.84 591.607   8
   3   0  -7 9345.19 340.308   4
  -3   0  -7 9114.40 396.216   5
  -3   0   7 8960.67 279.201   5
  -3   0   8 910.658 219.193   1
   3   0  -8 1002.62 248.808   1
  -3   0  -8 942.668 281.213   7
   3   0   8 992.009 250.751   7
  -3   0  -8 799.163 234.830   8
  -3   0   8 955.051 237.424   8
   3   0   8 901.629 246.376   8
   3   0  -8 709.823 200.399   8
   3   0  -8 1004.07 138.600   4
  -3   0   8 865.893 106.075   5
  -3   0  -8 1174.05 184.774   5
  -3   0   9 30150.3 1137.16   1
   3   0  -9 28037.8 1085.37   1
   3   0  -9 28199.3 599.702   4
  -3   0  -9 28636.1 696.445   5
   3   0   9 29340.9 1083.08   8
   3   0  -9 28476.1 1040.98   8
  -3   0  -9 27984.0 1082.80   8
  -3   0   9 28674.2 1046.49   8
   3   0 -10 4787.77 270.694   4
  -3   0 -10 4881.93 311.258   5
   3   0  10 5388.69 481.284   8
   3   0 -10 3980.91 407.973   8
  -3   0 -10 5196.31 482.349   8
  -3   0  10 4336.11 428.094   8
  -3   0 -11 67068.2 1098.07   5
   3   0  11 66920.3 1634.74   8
   3   0 -11 62464.0 1534.17   8
  -3   0 -11 65503.3 1652.00   8
  -3   0  11 65355.5 1568.99   8
  -3   0 -12 26912.9 720.994   5
   3   0  12 26928.7 1045.37   8
  -3   0 -12 26798.2 1060.82   8
  -3   0 -13 310.888 145.022   5
  -3   0 -14 1022.35 215.435   5
  -3   0 -15 2559.84 268.106   5
  -3   0 -16 7865.18 429.164   5
  -3   0 -17 38572.5 939.104   5
  -3   0  17 41540.1 1010.29   6
  -3   0 -18 2388.91 273.727   5
  -3   0  18 1825.41 259.203   6
  -3   0 -19 3190.93 322.745   5
  -3   0  19 2940.44 324.975   6
  -3   0 -20 261.978 167.953   5
  -3   0  20 261.702 192.124   6
  -3   0 -21 11491.6 561.072   5
  -3   0  21 12563.0 629.790   6
  -3   0  22 273.849 202.670   6
  -3   0  23 2902.22 359.178   6
  -3   0  24 453.419 219.157   6
  -3   0  25 905.084 253.824   6
  -3   0  26 844.945 257.176   6
  -3   0  27 3961.03 451.218   6
  -3   0  28 69.0915 208.772   6
  -3   1  25 147.404 193.185   6
  -3   1  24 5174.40 454.602   6
  -3   1  23 2584.91 362.327   6
  -3   1  22 2148.47 320.234   6
  -3  -1 -21 475.614 201.417   5
  -3   1  21 807.856 238.645   6
  -3  -1 -20 2231.45 287.716   5
  -3   1  20 1894.22 285.202   6
  -3  -1 -19 4847.06 371.391   5
  -3   1  19 4404.60 365.144   6
  -3  -1 -18 1192.02 227.813   5
  -3   1  18 1270.99 227.425   6
  -3  -1 -17 4440.41 347.168   5
  -3   1  17 3411.73 318.948   6
  -3  -1 -16 42794.0 977.590   5
  -3  -1 -15 8500.01 442.952   5
  -3  -1 -14 2401.24 258.780   5
  -3  -1 -13 1304.56 204.973   5
  -3  -1 -12 5690.43 347.925   5
  -3  -1 -12 5777.80 504.735   8
  -3  -1 -11 10064.8 442.544   5
   3   1 -11 9839.95 630.406   8
  -3   1  11 10213.9 623.223   8
  -3  -1 -11 10027.7 646.028   8
   3   1 -10 4034.76 413.867   8
  -3   1  10 4415.75 429.299   8
  -3  -1 -10 4054.30 423.649   8
   3  -1  10 3561.72 405.865   8
   3   1 -10 4162.33 265.325   4
  -3  -1 -10 4094.02 300.295   5
  -3   1   9 859.888 236.633   1
  -3  -1  -9 641.272 171.115   5
  -3   1   9 583.042 214.818   8
  -3  -1  -9 571.600 222.551   8
   3  -1   9 581.055 226.890   8
   3   1  -9 706.316 212.461   8
   3   1  -9 579.343 133.599   4
   3   1  -8 4899.57 268.427   4
   3   1  -8 4045.42 416.725   8
  -3   1   8 4666.61 443.698   8
  -3  -1  -8 4591.77 447.727   8
   3  -1   8 4550.61 447.377   8
   3  -1   8 3867.63 427.073   7
   3   1  -8 4381.78 461.569   1
  -3   1   8 4197.25 413.818   1
  -3   1   8 4383.06 211.858   5
  -3  -1  -8 4957.09 308.539   5
  -3   1   7 1837.80 286.043   8
  -3  -1  -7 1282.55 263.712   8
   3  -1   7 1556.22 296.129   8
   3   1  -7 1736.48 294.477   8
  -3  -1  -7 1661.76 301.679   7
   3  -1   7 1748.52 299.547   7
   3   1  -7 1642.55 307.051   1
  -3   1   7 1384.07 254.683   1
  -3  -1  -7 1638.38 198.083   5
  -3   1   7 1637.12 144.186   5
   3   1  -7 1566.82 170.142   4
   3   1  -6 16496.0 465.649   4
   3  -1   6 16725.4 771.414   7
  -3  -1  -6 16424.4 810.726   7
   3   1  -6 18448.8 846.845   8
  -3   1   6 17473.9 815.708   8
  -3  -1  -6 17147.5 839.739   8
   3  -1   6 16165.6 804.776   8
  -3   1   6 17610.4 741.472   1
   3   1  -6 16700.6 807.737   1
  -3   1   6 16596.8 408.061   5
  -3  -1  -6 16889.9 512.983   5
   3   1  -5 39816.9 702.630   4
  -3  -1  -5 39341.3 1184.30   7
   3  -1   5 39119.7 1116.07   7
   3   1  -5 41198.7 1263.78   8
  -3   1   5 40411.3 1236.85   8
  -3  -1  -5 38823.7 1241.91   8
   3  -1   5 38446.8 1223.35   8
  -3   1   5 40877.9 1070.92   1
   3   1  -5 39369.8 1182.38   1
   3   1  -5 38470.1 1281.00   2
  -3   1   5 39314.8 628.960   5
  -3  -1  -5 37905.8 749.773   5
   3   1  -4 37849.9 681.943   4
  -3  -1  -4 36725.1 1096.81   7
   3  -1   4 35644.5 1024.71   7
   3   1  -4 39263.3 1234.55   8
  -3   1   4 39205.1 1228.29   8
  -3  -1  -4 38075.3 1226.60   8
   3  -1   4 37117.1 1200.18   8
  -3   1   4 37451.8 977.007   1
   3   1  -4 36478.9 1115.03   1
   3   1  -4 38734.7 1271.13   2
  -3   1   4 37701.0 636.728   5
  -3  -1  -4 38965.6 740.105   5
   3   1  -3 11643.0 383.532   4
  -3  -1  -3 14254.0 697.882   7
   3  -1   3 12384.4 573.823   7
  -3   1   3 11000.4 279.810   7
   3   1  -3 11547.8 452.604   7
   3   1  -3 11053.7 666.555   8
  -3   1   3 12343.6 706.422   8
  -3  -1  -3 13619.3 775.808   8
   3  -1   3 12741.3 715.579   8
  -3   1   3 11559.0 522.665   1
   3   1  -3 11263.0 610.648   1
   3  -1   3 12004.3 458.478   1
   3   1  -3 11844.9 707.576   2
  -3   1   3 11584.9 361.035   5
  -3  -1  -3 13575.3 448.562   5
   3   1  -2 8101.63 323.548   4
  -3  -1  -2 7217.81 458.758   7
   3  -1   2 7593.38 436.955   7
  -3   1   2 7354.99 294.460   7
   3   1  -2 7839.96 395.515   7
   3   1  -2 8242.45 581.245   8
  -3   1   2 7363.02 551.012   8
  -3  -1  -2 7322.16 559.594   8
   3  -1   2 6922.14 540.782   8
   3  -1   2 7616.29 366.518   1
   3   1  -2 7996.46 507.144   1
   3   1  -2 7661.11 577.242   2
  -3   1   2 7841.44 418.082   1
  -3   1   2 7358.21 299.493   5
  -3  -1  -2 7294.42 316.608   5
  -3  -1  -1 5699.46 391.749   7
   3  -1   1 5360.10 348.176   7
   3   1  -1 6254.26 369.679   7
  -3   1   1 5719.25 297.523   7
   3   1  -1 6021.09 502.326   8
  -3   1   1 6160.63 514.009   8
  -3  -1  -1 5571.02 504.605   8
   3  -1   1 5911.95 499.920   8
   3  -1   1 6267.66 338.052   1
   3   1  -1 6057.32 435.292   1
  -3   1   1 6001.57 354.576   1
  -3   1   1 6076.92 279.193   5
  -3  -1  -1 5408.20 271.204   5
   3   1   0 8271.84 584.235   8
  -3   1   0 8323.99 595.339   8
   3  -1   0 8208.85 581.946   8
  -3  -1   0 8759.63 605.570   8
   3   1   0 8331.12 495.193   1
   3  -1   0 8268.13 391.064   1
  -3  -1   0 7948.30 317.026   5
  -3   1   0 8238.34 327.886   5
  -3  -1   0 8044.13 437.942   7
   3  -1   0 8468.76 390.455   7
   3   1   0 8048.86 436.272   7
  -3   1   0 7876.68 378.782   7
   3   1   1 5111.27 476.629   8
  -3   1  -1 6173.93 524.404   8
  -3  -1   1 8996.49 763.390   8
   3  -1  -1 5562.36 484.970   8
   3   1   1 5851.75 424.541   1
   3  -1  -1 5817.43 346.974   1
  -3  -1   1 6219.35 278.069   5
  -3   1  -1 5954.16 286.461   5
  -3  -1   1 5785.23 359.489   7
   3  -1  -1 7041.37 334.084   7
   3   1   1 5849.82 407.817   7
  -3   1  -1 6154.69 376.544   7
   3   1   2 7965.22 578.115   8
  -3   1  -2 7458.07 579.158   8
  -3  -1   2 8840.91 610.581   8
   3  -1  -2 7568.16 550.645   8
  -3  -1   2 8134.21 301.549   5
  -3   1  -2 7522.77 324.263   5
  -3  -1   2 7933.15 517.887   1
   3   1   2 7590.26 482.084   1
   3  -1  -2 7836.76 421.177   1
  -3  -1   2 7914.78 399.318   7
   3  -1  -2 8491.57 309.066   7
   3   1   2 8217.43 492.465   7
  -3   1  -2 6943.02 418.430   7
   3  -1  -3 12429.6 535.372   1
   3  -1  -3 12446.9 714.769   2
  -3  -1   3 11932.0 637.693   1
   3   1   3 13671.9 749.159   8
  -3   1  -3 12431.3 718.508   8
  -3  -1   3 11376.2 677.559   8
   3  -1  -3 12313.0 693.814   8
   3  -1  -3 12145.9 357.967   4
  -3   1  -3 12560.0 419.833   5
  -3  -1   3 11905.5 350.843   5
  -3  -1   3 12078.4 468.317   7
   3   1   3 14521.7 680.467   7
   3  -1  -3 11380.1 274.384   7
  -3   1  -3 11760.5 572.848   7
  -3  -1   4 36782.8 1111.16   1
   3  -1  -4 38407.9 977.487   1
   3  -1  -4 37450.4 1242.91   2
   3   1   4 38076.2 1211.96   8
  -3   1  -4 38938.2 1261.93   8
  -3  -1   4 39260.9 1243.24   8
   3  -1  -4 36307.8 1172.49   8
   3  -1  -4 38005.0 618.928   4
  -3  -1   4 36893.5 594.983   5
  -3   1  -4 37963.8 726.631   5
   3   1   4 39770.1 1135.93   7
  -3  -1   4 36961.7 769.281   7
  -3   1  -4 35594.6 1036.16   7
  -3  -1   5 36665.2 1143.91   1
   3  -1  -5 38531.4 1024.76   1
   3  -1  -5 38982.8 1275.40   2
   3  -1  -5 39331.2 1223.53   8
   3   1   5 39450.7 1239.37   8
  -3   1  -5 40123.4 1279.33   8
  -3  -1   5 38413.3 1223.49   8
   3  -1  -5 39660.4 632.779   4
  -3  -1   5 36671.5 580.766   5
  -3   1  -5 38915.8 750.164   5
   3   1   5 39975.9 1186.47   7
  -3  -1   5 36748.3 747.570   7
  -3   1  -5 36696.5 1101.52   7
  -3  -1   6 17630.4 827.665   1
   3  -1  -6 17218.1 730.593   1
   3  -1  -6 17024.0 853.641   2
   3   1   6 18078.9 833.512   7
  -3  -1   6 17024.9 506.929   7
  -3   1  -6 17625.5 805.277   7
   3  -1  -6 16326.8 795.348   8
   3   1   6 17161.0 825.970   8
  -3   1  -6 17812.8 869.711   8
  -3  -1   6 15980.8 514.346   7
  -3  -1   6 17196.9 830.096   8
   3  -1  -6 17404.8 428.528   4
  -3  -1   6 16640.7 373.415   5
  -3   1  -6 17290.2 516.749   5
  -3  -1   7 1573.36 294.433   1
  -3   1  -7 1915.85 311.089   7
   3   1   7 1704.61 307.058   7
  -3   1  -7 1158.94 281.284   8
  -3  -1   7 1586.89 290.722   8
   3  -1  -7 1250.30 247.261   8
   3   1   7 1671.67 298.462   8
  -3   1  -7 1650.19 200.727   5
   3  -1  -7 1477.65 146.921   4
  -3  -1   7 1702.81 129.578   5
  -3  -1   8 4298.73 452.390   1
   3  -1  -8 4108.18 413.956   8
   3   1   8 3570.04 393.182   8
  -3   1  -8 3757.42 427.918   8
  -3  -1   8 4363.89 425.920   8
  -3   1  -8 4940.21 483.759   7
   3  -1  -8 4588.92 236.419   4
  -3   1  -8 4652.03 296.209   5
   3  -1  -9 389.465 95.4658   4
  -3   1  -9 262.049 190.058   8
  -3  -1   9 614.973 216.809   8
   3  -1  -9 371.899 170.222   8
   3   1   9 668.293 197.410   8
  -3   1  -9 712.352 160.714   5
   3   1  10 4385.60 443.560   8
   3  -1 -10 3327.38 361.396   8
  -3  -1  10 3701.54 405.379   8
  -3   1 -10 3978.66 283.148   5
   3  -1 -10 4131.09 239.480   4
  -3   1 -11 10309.6 440.480   5
   3   1  11 10253.2 647.235   8
   3  -1 -11 9917.87 606.859   8
  -3  -1  11 11347.8 683.051   8
  -3   1 -12 6230.22 363.404   5
   3   1  12 5263.99 473.635   8
  -3  -1  12 6880.46 534.942   8
  -3   1 -13 1155.48 201.040   5
  -3   1 -14 2575.56 276.272   5
  -3   1 -15 8535.75 437.393   5
  -3   1 -16 44186.6 981.640   5
  -3   1 -17 4473.34 345.104   5
  -3  -1  17 3916.77 343.932   6
  -3  -1  18 1481.26 256.557   6
  -3   1 -18 1054.16 211.183   5
  -3   1 -19 4341.94 345.675   5
  -3  -1  19 4340.87 381.749   6
  -3  -1  20 2120.57 286.764   6
  -3   1 -20 2000.85 278.897   5
  -3  -1  21 640.214 194.561   6
  -3  -1  22 2890.41 348.893   6
  -3  -1  23 1969.47 297.293   6
  -3  -1  24 4532.54 436.572   6
  -3  -1  25 132.816 222.282   6
  -3  -1  26 299.270 255.444   6
  -3  -1  27 104.936 208.373   6
  -3  -1  28 979.402 314.802   6
  -3  -2 -22 2697.89 321.802   5
  -3  -2 -21 3567.95 353.561   5
  -3   2  20 2819.99 317.609   6
  -3  -2 -20 2868.63 322.427   5
  -3  -2 -19 4453.39 370.996   5
  -3   2  19 3472.58 323.195   6
  -3   2  18 3207.34 310.399   6
  -3  -2 -18 3206.28 309.353   5
  -3   2  17 1932.90 246.484   6
  -3  -2 -17 1345.91 239.411   5
  -3   2  16 762.235 165.012   6
  -3  -2 -16 610.892 176.271   5
  -3  -2 -15 12185.7 532.134   5
  -3  -2 -14 6593.08 393.500   5
  -3  -2 -13 5529.67 355.062   5
  -3  -2 -12 3945.97 314.830   5
   3   2 -12 4267.38 436.429   8
   3   2 -11 14124.8 777.071   8
  -3  -2 -11 13312.4 747.908   8
   3   2 -11 14769.8 504.324   4
  -3  -2 -11 13833.5 523.761   5
  -3   2  10 5773.33 515.014   1
   3   2 -10 6239.02 519.237   8
  -3   2  10 6274.56 499.289   8
  -3  -2 -10 5554.47 503.768   8
  -3  -2 -10 5793.06 338.337   5
   3   2 -10 6220.04 328.943   4
   3   2  -9 3455.47 248.582   4
   3   2  -9 3814.82 409.804   8
  -3   2   9 3746.76 408.871   8
  -3  -2  -9 4227.56 440.875   8
  -3   2   9 3680.17 393.538   1
  -3   2   9 3974.55 220.384   5
  -3  -2  -9 3965.55 292.700   5
  -3   2   8 2096.83 312.521   8
  -3  -2  -8 1407.77 279.319   8
   3   2  -8 2308.17 333.822   8
   3  -2   8 1892.90 325.138   7
  -3   2   8 2324.78 324.414   1
  -3  -2  -8 2035.19 214.539   5
  -3   2   8 2271.80 176.257   5
   3   2  -8 2249.56 200.798   4
   3   2  -7 13171.3 439.704   4
   3  -2   7 12535.8 707.927   7
   3   2  -7 13037.4 742.151   8
  -3   2   7 12189.0 712.078   8
  -3  -2  -7 12456.0 731.296   8
  -3   2   7 13370.3 662.394   1
  -3   2   7 12466.9 373.670   5
  -3  -2  -7 12342.1 457.637   5
   3   2  -6 18954.1 516.304   4
   3   2  -6 18603.2 872.538   8
  -3   2   6 18898.5 877.816   8
  -3  -2  -6 17671.9 874.057   8
  -3  -2  -6 17997.1 876.293   7
   3  -2   6 17438.4 802.564   7
  -3   2   6 18647.9 733.960   1
   3   2  -6 17638.7 876.340   1
  -3   2   6 17721.1 453.918   5
  -3  -2  -6 17549.6 534.681   5
  -3   2   5 1707.27 329.449   8
   3  -2   5 1066.17 270.377   8
  -3  -2  -5 1397.09 288.687   8
   3   2  -5 1526.17 276.142   8
   3  -2   5 1421.08 274.378   7
  -3  -2  -5 1177.92 288.454   7
  -3   2   5 1431.20 225.820   1
   3   2  -5 905.552 232.520   1
  -3  -2  -5 1217.16 175.892   5
  -3   2   5 1741.97 171.483   5
   3   2  -5 1140.83 153.881   4
   3   2  -4 6633.47 311.196   4
   3   2  -4 6762.82 533.896   8
  -3   2   4 6524.60 542.648   8
   3  -2   4 7192.38 559.717   8
  -3  -2  -4 7682.43 586.704   8
  -3  -2  -4 7430.21 550.696   7
   3  -2   4 6765.51 463.715   7
  -3   2   4 6724.80 399.134   1
   3   2  -4 6576.63 514.659   1
   3   2  -4 5915.83 524.501   2
  -3   2   4 6389.65 285.306   5
  -3  -2  -4 7336.84 344.717   5
  -3   2   3 159.161 182.711   8
   3  -2   3 298.240 209.699   8
  -3  -2  -3 91.2996 173.782   8
   3   2  -3 622.535 226.805   8
   3  -2   3 286.616 164.078   7
  -3  -2  -3 233.833 191.673   7
   3  -2   3 235.710 86.4396   1
   3   2  -3 355.341 201.771   2
  -3   2   3 126.157 110.638   1
   3   2  -3 213.908 198.811   1
  -3  -2  -3 341.932 124.124   5
  -3   2   3 119.674 98.7575   5
   3   2  -3 216.467 129.475   4
   3   2  -2 6315.02 304.571   4
  -3  -2  -2 7091.64 489.617   7
   3   2  -2 6336.19 413.856   7
   3  -2   2 6904.01 413.641   7
  -3  -2  -2 7273.42 570.467   8
  -3   2   2 6539.88 284.880   7
   3   2  -2 7397.74 566.555   8
  -3   2   2 7107.79 564.684   8
   3  -2   2 6930.35 546.146   8
  -3   2   2 6651.31 337.232   1
   3   2  -2 6002.28 483.135   1
   3  -2   2 6894.42 273.779   1
   3   2  -2 6815.57 540.283   2
  -3   2   2 6478.74 304.315   5
  -3  -2  -2 6360.35 304.047   5
   3   2  -1 33008.4 656.064   4
  -3  -2  -1 34657.4 1187.76   8
   3   2  -1 35005.0 1182.12   8
  -3   2   1 32092.9 1146.04   8
  -3   2   1 29345.9 672.895   7
   3  -2   1 33568.9 1164.53   8
   3   2  -1 34468.1 1086.28   1
   3  -2   1 33333.8 598.300   1
   3   2  -1 33294.8 1142.35   2
  -3   2   1 33633.3 691.119   1
  -3  -2  -1 34209.6 1004.55   7
   3   2  -1 33588.6 936.772   7
   3  -2   1 32537.5 816.017   7
  -3   2   1 32628.6 640.078   5
  -3  -2  -1 32659.2 642.560   5
  -3  -2   0 9906.12 650.023   8
   3   2   0 9296.45 622.906   8
  -3   2   0 9923.17 652.568   8
   3  -2   0 10875.3 667.065   8
   3  -2   0 9886.58 347.474   1
   3   2   0 9723.74 592.503   1
  -3  -2   0 11583.6 596.947   7
  -3   2   0 9717.41 436.912   7
   3   2   0 10706.9 550.809   7
   3  -2   0 10676.2 439.628   7
  -3   2   0 10417.5 373.740   5
  -3  -2   0 10499.9 360.083   5
  -3  -2   1 34961.9 1192.32   8
   3   2   1 33739.9 1161.86   8
  -3   2  -1 34659.0 1194.75   8
   3  -2  -1 32813.6 1138.63   8
   3  -2  -1 32265.4 669.762   1
   3   2   1 32386.0 1059.03   1
   3  -2  -1 31770.6 680.073   7
  -3  -2   1 33417.7 935.096   7
   3   2   1 33554.8 993.450   7
  -3   2  -1 31844.3 824.097   7
  -3   2  -1 32933.4 662.141   5
  -3  -2   1 33487.8 616.497   5
  -3  -2   2 6292.20 539.392   8
   3   2   2 6903.51 539.415   8
  -3   2  -2 7225.64 569.348   8
   3  -2  -2 7117.39 553.756   8
   3  -2  -2 7110.58 288.873   7
  -3  -2   2 7297.11 443.894   7
   3   2   2 6439.72 464.687   7
  -3   2  -2 6161.68 408.135   7
   3  -2  -2 7087.82 347.606   1
  -3  -2   2 6264.49 496.116   1
   3   2   2 6064.83 471.213   1
  -3   2  -2 6497.08 314.211   5
  -3  -2   2 6581.39 276.746   5
  -3  -2   3 193.107 211.999   1
  -3   2  -3 216.505 160.029   7
   3  -2  -3 184.829 65.1124   7
  -3  -2   3 101.632 115.471   7
   3   2   3 67.8897 176.022   7
  -3   2  -3 150.842 171.220   8
   3  -2  -3 705.121 223.656   8
  -3  -2   3 233.131 182.173   8
   3   2   3 235.243 200.719   8
  -3  -2   3 409.971 109.221   5
   3  -2  -3 129.482 81.5685   4
  -3   2  -3 205.356 112.447   5
   3  -2  -4 6291.38 528.699   2
  -3  -2   4 6158.61 509.630   1
   3   2   4 7238.64 546.046   7
  -3  -2   4 6478.79 387.876   7
  -3   2  -4 5616.80 433.470   7
  -3  -2   4 7243.97 566.375   8
   3   2   4 7006.70 546.689   8
  -3   2  -4 6775.06 560.103   8
   3  -2  -4 6499.78 523.050   8
   3  -2  -4 6090.80 243.229   4
  -3   2  -4 6501.01 320.586   5
  -3  -2   4 6173.03 253.809   5
  -3  -2   5 1229.18 268.525   1
   3  -2  -5 1593.91 296.148   2
  -3   2  -5 1308.85 254.476   7
   3   2   5 1359.73 270.238   7
  -3  -2   5 1189.80 183.987   7
   3  -2  -5 1964.40 337.182   8
  -3  -2   5 1140.89 267.787   8
   3   2   5 1945.41 330.260   8
  -3  -2   5 1291.61 124.991   5
   3  -2  -5 1737.50 145.268   4
  -3   2  -5 1249.04 179.113   5
  -3  -2   6 19004.2 906.347   1
   3  -2  -6 17361.4 871.177   2
  -3  -2   6 18718.0 885.858   8
   3   2   6 17723.5 850.714   8
   3  -2  -6 17998.2 839.016   8
   3  -2  -6 18621.2 413.385   4
  -3  -2   6 18738.2 390.391   5
  -3   2  -6 18362.7 538.455   5
   3   2   6 19279.6 898.524   7
  -3  -2   6 18744.6 645.812   7
  -3   2  -6 17354.4 814.399   7
   3  -2  -7 11913.3 723.587   2
  -3  -2   7 13312.8 753.041   8
   3   2   7 12997.9 730.536   8
  -3  -2   7 12281.6 546.045   7
   3  -2  -7 12780.7 718.962   8
   3  -2  -7 11724.8 336.354   4
  -3   2  -7 12555.8 457.265   5
  -3   2  -7 11784.2 709.794   7
  -3  -2   7 13935.3 567.705   7
   3  -2  -8 2140.76 322.099   8
  -3  -2   8 2360.55 344.107   8
   3   2   8 2387.24 341.195   8
  -3   2  -8 2080.59 215.380   5
   3  -2  -8 2347.89 167.722   4
   3   2   9 3440.96 387.358   8
   3  -2  -9 3572.74 394.912   8
  -3   2  -9 4127.59 283.088   5
   3  -2  -9 4139.08 212.544   4
  -3   2 -10 6161.60 344.704   5
   3  -2 -10 5464.04 464.933   8
   3   2  10 5436.04 493.652   8
  -3   2 -11 14396.2 523.985   5
   3   2  11 14501.5 767.190   8
  -3   2 -12 4373.94 311.618   5
  -3   2 -13 5596.03 352.283   5
  -3   2 -14 6428.30 381.988   5
  -3   2 -15 11881.7 519.465   5
  -3   2 -16 753.192 173.661   5
  -3   2 -17 1474.63 236.641   5
  -3  -2  17 1421.18 243.745   6
  -3   2 -18 3313.65 317.641   5
  -3  -2  18 3109.36 330.039   6
  -3   2 -19 3522.47 332.176   5
  -3  -2  19 3902.03 374.003   6
  -3  -2  20 2392.68 308.814   6
  -3  -2  21 3447.26 354.884   6
  -3  -2  22 3000.04 358.170   6
  -3  -2  23 634.176 241.711   6
  -3  -2  24 409.435 225.309   6
  -3  -2  25 803.366 270.161   6
  -3  -2  26 1551.27 316.315   6
  -3  -2  27 1395.48 303.019   6
  -3  -3 -23 1646.80 295.853   5
  -3  -3 -22 3976.44 415.196   5
  -3  -3 -21 1265.17 286.367   5
  -3  -3 -20 906.833 230.473   5
  -3  -3 -19 4313.94 367.002   5
  -3  -3 -18 3437.19 329.408   5
  -3  -3 -17 3972.73 337.273   5
  -3  -3 -16 1654.96 245.132   5
  -3  -3 -15 1340.93 217.964   5
  -3  -3 -14 12551.5 539.625   5
  -3  -3 -13 21755.2 692.795   5
  -3  -3 -12 133.220 148.891   5
  -3  -3 -11 1961.01 248.409   5
   3   3 -11 1945.08 216.518   4
  -3  -3 -10 3145.82 273.354   5
  -3   3  10 2542.44 361.996   1
  -3   3  10 2813.54 203.456   5
   3   3 -10 3260.83 256.029   4
  -3  -3  -9 508.985 164.956   5
  -3   3   9 195.376 105.593   5
   3   3  -9 171.072 119.586   4
  -3   3   9 271.506 184.301   1
  -3  -3  -8 4843.86 321.248   5
  -3   3   8 5546.34 450.329   1
  -3   3   8 5875.90 282.466   5
   3   3  -8 5503.20 312.338   4
   3   3  -7 9564.37 395.750   4
   3  -3   7 9640.56 650.691   7
  -3   3   7 7715.00 580.561   8
  -3   3   7 8226.44 512.787   1
  -3   3   7 8943.04 347.850   5
  -3  -3  -7 9040.05 406.337   5
   3   3  -6 19292.7 548.278   4
   3  -3   6 18719.8 848.272   7
  -3   3   6 19426.8 899.214   8
  -3   3   6 19764.4 736.670   1
  -3   3   6 19006.7 500.108   5
  -3  -3  -6 18799.0 567.441   5
   3   3  -5 10165.8 398.954   4
  -3   3   5 9943.91 652.052   8
  -3  -3  -5 10263.6 678.959   7
   3  -3   5 10059.4 606.085   7
  -3   3   5 9692.09 480.722   1
  -3   3   5 10228.8 368.819   5
  -3  -3  -5 9954.68 407.428   5
  -3   3   4 1503.07 301.856   8
   3  -3   4 1484.24 260.297   7
  -3  -3  -4 1957.00 315.627   7
   3   3  -4 1578.86 320.682   1
  -3   3   4 1245.39 180.853   1
  -3  -3  -4 1606.04 198.161   5
   3   3  -4 1382.74 169.605   4
  -3   3   4 1365.49 168.530   5
  -3   3   3 170.621 177.560   8
   3  -3   3 184.860 167.380   7
  -3  -3  -3 682.801 239.863   7
  -3   3   3 414.727 109.761   1
   3   3  -3 732.509 284.083   2
   3   3  -3 766.277 297.597   1
  -3  -3  -3 481.687 138.807   5
  -3   3   3 486.661 123.564   5
   3   3  -3 713.091 169.312   4
  -3  -3  -2 18886.1 835.533   7
   3  -3   2 18913.6 704.246   7
   3   3  -2 19291.4 779.069   7
  -3  -3  -2 18139.0 513.445   5
   3   3  -2 17904.5 861.997   1
   3   3  -2 19438.0 901.134   2
  -3   3   2 19626.3 518.755   5
   3   3  -2 18701.9 519.588   4
   3   3  -1 8175.28 349.200   4
  -3   3   1 7316.15 379.692   7
  -3  -3  -1 7434.39 522.831   7
   3   3  -1 7978.65 523.586   7
   3  -3   1 7839.04 440.815   7
   3   3  -1 7428.49 559.824   1
   3   3  -1 8335.45 591.735   2
  -3   3   1 7200.77 326.622   5
  -3  -3  -1 7286.12 321.740   5
  -3   3   0 14474.7 574.013   7
  -3  -3   0 15260.8 712.827   7
   3   3   0 15233.1 719.197   7
   3  -3   0 14921.8 552.813   7
   3   3   0 15410.2 798.676   1
   3   3   0 15428.4 779.546   2
   3   3   0 15613.8 480.864   4
  -3   3   0 15855.1 477.966   5
  -3  -3   0 15603.5 443.041   5
  -3   3  -1 8035.75 450.132   7
   3   3   1 8277.33 593.866   1
  -3  -3   1 8348.28 526.651   7
   3   3   1 7614.68 526.110   7
   3  -3  -1 7154.52 371.710   7
  -3   3  -1 7817.80 348.230   5
  -3  -3   1 7856.15 314.501   5
   3  -3  -2 18850.8 898.570   8
  -3   3  -2 17875.3 704.786   7
  -3  -3   2 19199.7 771.765   7
   3   3   2 18585.6 827.723   7
   3   3   2 18639.2 868.838   1
  -3   3  -2 18617.3 532.914   5
  -3  -3   2 19866.3 469.273   5
   3  -3  -3 656.085 248.594   8
  -3   3  -3 378.742 185.982   7
  -3  -3   3 636.452 198.437   7
   3   3   3 104.200 194.251   7
  -3  -3   3 348.126 244.889   1
  -3  -3   3 582.626 130.053   5
   3  -3  -3 542.274 92.8670   4
  -3   3  -3 342.628 138.662   5
   3  -3  -4 1508.91 302.939   8
  -3   3  -4 1419.48 253.762   7
   3   3   4 940.304 235.328   7
  -3  -3   4 1527.60 236.730   7
   3  -3  -4 1434.77 281.779   2
  -3  -3   4 1440.96 137.906   5
  -3   3  -4 1486.39 181.688   5
   3  -3  -4 1449.20 127.006   4
   3  -3  -5 9803.09 280.624   4
   3  -3  -5 10020.6 659.249   2
   3  -3  -5 9518.15 643.970   8
  -3   3  -5 10512.9 413.349   5
  -3  -3   5 9693.43 308.044   5
   3   3   5 10693.0 688.273   7
  -3   3  -5 10715.3 633.223   7
  -3  -3   5 10464.3 562.981   7
   3  -3  -6 18983.4 884.423   8
  -3   3  -6 19634.1 572.695   5
   3  -3  -6 18946.7 899.584   2
  -3   3  -6 17963.6 850.080   7
  -3  -3   6 19455.7 753.827   7
  -3  -3   7 8608.41 531.322   7
   3  -3  -7 8155.62 593.038   8
   3  -3  -7 8419.65 605.742   2
  -3   3  -7 8257.75 614.478   7
  -3  -3   7 8909.77 521.102   7
  -3   3  -7 8871.19 400.457   5
  -3  -3   8 5481.72 418.840   7
  -3   3  -8 5019.06 313.977   5
  -3  -3   8 4979.19 417.806   7
   3  -3  -8 5875.71 509.915   8
  -3   3  -9 280.887 134.687   5
   3  -3  -9-17.8683 148.252   8
  -3   3 -10 3100.18 256.367   5
   3  -3 -10 2443.73 340.322   8
  -3   3 -11 1860.47 218.725   5
  -3   3 -12 412.976 159.851   5
  -3   3 -13 22407.5 679.142   5
  -3   3 -14 12939.6 525.649   5
  -3   3 -15 2124.93 254.111   5
  -3   3 -16 1905.31 243.237   5
  -3  -3  17 4501.13 381.681   6
  -3   3 -17 3809.78 322.083   5
  -3  -3  18 3096.06 334.615   6
  -3   3 -18 3625.73 324.813   5
  -3  -3  19 3541.65 359.222   6
  -3  -3  20 1281.67 272.407   6
  -3  -3  21 1799.34 287.343   6
  -3  -3  22 3738.37 387.082   6
  -3  -3  23 1522.82 303.754   6
  -3  -3  24 1239.95 279.835   6
  -3  -3  25 566.521 256.204   6
  -3  -3  26 1112.14 320.921   6
  -3  -3  27 4105.70 510.946   6
  -3  -4 -23 694.643 241.679   5
  -3  -4 -22 1553.92 283.319   5
  -3  -4 -21 2028.62 307.185   5
  -3  -4 -20 545.730 264.327   5
  -3  -4 -19 5313.80 413.296   5
  -3  -4 -18 1550.09 246.800   5
  -3  -4 -17 1966.81 268.193   5
  -3  -4 -16 1161.92 232.619   5
  -3  -4 -15 12076.6 563.693   5
  -3  -4 -14 8138.05 464.075   5
  -3  -4 -13 9079.58 466.964   5
  -3  -4 -12 6728.59 417.392   5
  -3  -4 -11 6182.49 389.308   5
   3   4 -11 6338.35 363.998   4
  -3   4  11 6157.18 312.165   5
  -3  -4 -10 4848.29 342.399   5
   3   4 -10 5486.87 331.206   4
  -3   4  10 5717.88 304.725   5
  -3  -4  -9 11017.3 483.013   5
  -3   4   9 11011.5 411.762   5
   3   4  -9 11588.0 462.297   4
  -3  -4  -8 2330.15 245.667   5
   3   4  -8 2917.91 268.965   4
  -3   4   8 2041.11 194.961   5
  -3  -4  -7 109.993 119.193   5
  -3   4   7-108.193 112.913   5
   3   4  -7 164.090 125.011   4
  -3  -4  -6 1999.73 212.300   5
  -3   4   6 1685.75 195.003   5
   3   4  -6 1958.01 207.504   4
   3  -4   6 1615.26 316.306   7
  -3  -4  -5 23681.2 634.098   5
  -3   4   5 23889.6 601.464   5
   3   4  -5 25036.1 636.497   4
   3  -4   5 24703.0 978.566   7
  -3  -4  -4 7636.10 366.528   5
   3  -4   4 7855.42 549.640   7
  -3   4   4 7723.79 353.218   5
   3   4  -4 7985.24 363.956   4
   3  -4   3 2804.85 329.845   7
  -3  -4  -3 2077.39 201.493   5
  -3   4   3 1931.38 192.546   5
   3   4  -3 1942.34 197.722   4
  -3  -4  -2 5554.26 307.815   5
   3   4  -2 5090.06 483.939   2
  -3  -4  -2 4827.46 482.260   7
   3  -4   2 5005.65 415.929   7
  -3   4   2 5932.59 316.737   5
   3   4  -2 5662.50 325.543   4
  -3  -4  -1 9518.32 376.740   5
   3   4  -1 9663.10 637.275   2
  -3  -4  -1 8969.13 616.107   7
   3  -4   1 8564.78 496.020   7
   3   4  -1 10240.5 641.920   7
  -3   4   1 8990.01 400.379   5
   3   4  -1 9386.11 396.420   4
  -3  -4   0 5429.37 285.045   5
  -3  -4   0 5692.13 501.342   7
   3  -4   0 5814.90 392.987   7
   3   4   0 5243.60 478.280   7
   3   4   0 5385.96 472.079   2
  -3   4   0 5561.03 313.929   5
   3   4   0 5459.53 303.214   4
   3   4   1 9069.30 609.951   2
  -3  -4   1 9487.77 615.301   7
   3   4   1 9070.37 619.521   7
  -3   4  -1 8889.94 511.607   7
   3   4   1 8531.02 372.566   4
  -3   4  -1 8572.15 394.079   5
  -3  -4   1 9171.67 358.321   5
  -3  -4   2 4761.98 443.825   7
   3   4   2 5255.08 491.301   7
  -3   4  -2 5325.12 430.643   7
  -3   4  -2 5592.73 318.403   5
  -3  -4   2 5439.71 279.849   5
  -3  -4   3 2139.15 172.996   5
  -3   4  -3 2298.25 218.214   5
  -3  -4   3 2208.51 313.766   7
  -3   4  -3 1986.19 300.148   7
  -3  -4   4 7980.82 552.512   7
  -3   4  -4 6855.22 519.386   7
  -3  -4   4 8128.38 301.002   5
  -3   4  -4 8114.88 378.548   5
   3  -4  -4 8270.81 597.722   2
  -3  -4   5 24927.7 945.930   7
  -3   4  -5 24785.4 990.217   7
  -3  -4   5 24731.7 498.551   5
  -3   4  -5 23864.0 641.548   5
   3  -4  -5 22324.3 957.787   2
  -3   4  -6 2416.24 235.179   5
   3  -4  -6 2068.96 315.346   2
  -3   4  -6 2056.86 318.819   7
  -3  -4   6 1821.44 281.986   7
  -3   4  -7 80.4163 153.620   5
   3  -4  -7-12.8028 153.499   2
  -3  -4   7-149.792 178.343   7
  -3   4  -8 2123.33 236.471   5
   3  -4  -8 1946.14 313.665   2
  -3  -4   8 2182.85 314.851   7
  -3  -4   8 2064.59 340.488   7
   3  -4  -9 10880.9 700.876   8
  -3   4  -9 11087.3 466.767   5
  -3   4 -10 5448.50 343.056   5
  -3   4 -11 6356.32 371.408   5
  -3   4 -12 7386.94 397.646   5
  -3   4 -13 9277.89 452.990   5
  -3   4 -14 7921.10 432.029   5
  -3   4 -15 12964.1 545.852   5
  -3  -4  16 1010.24 233.805   6
  -3   4 -16 1214.89 213.710   5
  -3  -4  17 2140.65 289.685   6
  -3   4 -17 1744.84 241.562   5
  -3  -4  18 1949.96 283.720   6
  -3   4 -18 1506.06 243.490   5
  -3  -4  19 6885.03 488.589   6
  -3  -4  20 679.813 215.069   6
  -3  -4  21 2027.50 308.355   6
  -3  -4  22 1859.23 311.743   6
  -3  -4  23 45.1213 173.109   6
  -3  -4  24 722.966 251.440   6
  -3  -4  25 759.877 289.693   6
  -3  -4  26 1734.33 325.706   6
  -3  -5 -24 1825.79 297.126   5
  -3  -5 -23 1034.63 252.581   5
  -3  -5 -22 134.276 197.761   5
  -3  -5 -21 1520.49 276.044   5
  -3  -5 -20 1127.85 251.716   5
  -3  -5 -19 509.127 208.017   5
  -3  -5 -18 1295.04 259.612   5
  -3  -5 -17 1829.17 285.541   5
  -3  -5 -16 19286.3 729.935   5
  -3  -5 -15 305.069 181.968   5
  -3  -5 -14 12059.2 559.622   5
  -3  -5 -13 962.754 203.744   5
  -3   5  12 4732.86 301.180   5
  -3  -5 -12 4813.25 356.279   5
  -3   5  11 2998.48 245.760   5
  -3  -5 -11 3221.96 307.105   5
  -3   5  10 2219.24 219.557   5
   3   5 -10 2493.72 252.481   4
  -3  -5 -10 2567.73 282.690   5
  -3   5   9 12864.1 474.675   5
   3   5  -9 12931.8 517.765   4
  -3  -5  -9 13244.0 542.117   5
  -3   5   8 12675.0 473.514   5
   3   5  -8 12324.8 493.828   4
  -3  -5  -8 11841.3 500.485   5
  -3   5   7 1437.85 187.208   5
   3   5  -7 1608.58 209.253   4
  -3  -5  -7 1750.62 226.537   5
  -3   5   6 12187.0 460.928   5
   3   5  -6 12925.3 488.626   4
  -3  -5  -6 12268.6 490.100   5
   3  -5   5 7094.82 565.018   7
  -3   5   5 7223.14 366.820   5
   3   5  -5 7100.86 369.909   4
  -3  -5  -5 7176.47 375.469   5
   3  -5   4 12860.9 736.058   7
  -3   5   4 12515.8 467.283   5
   3   5  -4 14054.5 501.421   4
  -3  -5  -4 13925.9 505.684   5
   3  -5   3 7646.42 559.361   7
  -3  -5  -3 7299.81 358.986   5
  -3   5   3 7670.90 371.091   5
   3   5  -3 7697.37 371.003   4
   3  -5   2 449.628 155.723   7
   3   5  -2 139.593 144.498   2
  -3   5   2 255.147 137.304   5
   3   5  -2 264.769 130.840   4
  -3  -5  -2 270.932 136.342   5
   3   5  -1 2297.22 341.444   2
   3   5  -1 2299.51 228.744   4
  -3   5   1 2918.20 254.638   5
  -3  -5  -1 2052.48 203.359   5
   3   5   0 26886.7 1047.61   2
   3   5   0 26191.8 656.886   4
  -3   5   0 26364.4 676.011   5
  -3  -5   0 26631.5 631.471   5
   3   5   1 1632.15 288.288   2
  -3   5  -1 2046.60 215.449   5
  -3  -5   1 2246.83 205.178   5
   3   5   1 1537.23 196.342   4
   3   5   2 273.228 188.944   2
  -3   5  -2 210.720 141.781   5
  -3  -5   2 228.671 104.408   5
   3   5   2 392.595 149.440   4
  -3  -5   3 7327.11 314.165   5
  -3   5  -3 8592.98 408.803   5
  -3   5  -3 8099.15 592.448   7
   3  -5  -4 12249.4 711.380   2
  -3  -5   4 13791.5 411.961   5
  -3   5  -4 13518.5 502.299   5
  -3   5  -4 12617.8 741.101   7
   3  -5  -5 6888.15 548.285   2
  -3   5  -5 7591.95 390.521   5
   3  -5  -6 10595.0 666.739   2
  -3   5  -6 12554.7 496.065   5
  -3   5  -7 1853.98 227.713   5
  -3   5  -8 12570.3 504.879   5
  -3   5  -9 12777.8 515.632   5
  -3   5 -10 2142.38 249.681   5
  -3   5 -11 3551.84 301.005   5
  -3   5 -12 4924.58 348.424   5
  -3   5 -13 818.319 197.874   5
  -3   5 -14 12498.2 536.688   5
  -3   5 -15 699.143 184.247   5
  -3  -5  16 18852.2 741.992   6
  -3   5 -16 18840.5 676.160   5
  -3   5 -17 2117.25 260.892   5
  -3  -5  17 1789.22 264.838   6
  -3  -5  18 1219.43 241.747   6
  -3  -5  19 701.960 203.955   6
  -3  -5  20 908.403 230.849   6
  -3  -5  21 1100.72 261.107   6
  -3  -5  22 291.714 183.872   6
  -3  -5  23 802.937 252.581   6
  -3  -5  24 2187.55 349.195   6
  -3  -5  25 291.620 219.798   6
  -3  -6 -24 1178.90 290.870   5
  -3  -6 -23 258.800 216.194   5
  -3  -6 -22 350.828 226.017   5
  -3  -6 -21 6496.02 494.710   5
  -3  -6 -20 421.031 220.225   5
  -3  -6 -19 2102.24 310.647   5
  -3  -6 -18 1724.64 281.291   5
  -3  -6 -17 11845.5 614.549   5
  -3  -6 -16 443.790 196.126   5
  -3  -6 -15 2775.88 321.439   5
  -3  -6 -14 265.199 171.839   5
  -3   6  13 3341.87 288.628   5
  -3  -6 -13 3578.74 337.835   5
  -3   6  12 3033.35 273.551   5
  -3  -6 -12 3064.96 329.800   5
  -3   6  11 14250.5 536.091   5
  -3  -6 -11 15294.6 622.182   5
  -3   6  10 7268.88 388.772   5
  -3  -6 -10 7776.05 443.013   5
   3   6 -10 7405.30 423.783   4
  -3   6   9 7657.12 399.438   5
  -3  -6  -9 8331.69 448.309   5
   3   6  -9 7756.49 422.417   4
  -3   6   8 11802.4 486.525   5
  -3  -6  -8 12206.6 525.491   5
   3   6  -8 12531.1 519.634   4
  -3   6   7 11475.1 477.741   5
  -3  -6  -7 11237.0 502.668   5
   3   6  -7 11601.3 487.895   4
  -3  -6  -6 62.0042 135.226   5
   3   6  -6 210.665 122.896   4
  -3   6   6 245.781 138.099   5
   3   6  -5 3833.48 296.022   4
  -3  -6  -5 3978.31 310.977   5
  -3   6   5 3923.10 302.984   5
   3   6  -4 8567.86 407.617   4
  -3   6   4 8913.62 423.132   5
  -3  -6  -4 9216.77 432.126   5
   3   6  -3 18421.1 510.372   5
  -3   6   3 19165.4 611.112   5
   3   6  -3 19864.7 608.036   4
  -3  -6  -3 19077.0 593.383   5
  -3   6   2 3238.63 278.261   5
   3   6  -2 2490.91 236.930   4
  -3  -6  -2 2963.89 248.566   5
   3   6  -1 10288.2 439.207   4
  -3   6   1 10914.2 468.705   5
   3   6  -1 10793.5 685.672   2
  -3  -6  -1 10413.7 431.448   5
  -3   6   0 133.696 160.391   5
   3   6   0-105.480 134.767   4
   3   6   0-191.548 180.850   2
  -3  -6   0 124.752 135.470   5
  -3   6  -1 10237.6 458.474   5
   3   6   1 10407.5 432.587   4
  -3  -6   1 10892.0 419.914   5
  -3   6  -2 2906.93 276.428   5
   3   6   2 2348.46 240.778   4
  -3  -6   2 2218.35 207.795   5
  -3   6  -3 20128.8 631.374   5
   3   6   3 18468.2 575.988   4
  -3  -6   3 19373.1 527.150   5
   3   6   4 9754.66 431.097   4
  -3   6  -4 9609.94 448.562   5
  -3   6  -5 3462.42 297.072   5
  -3   6  -6 177.574 147.800   5
  -3   6  -7 10766.7 474.849   5
  -3   6  -8 11890.9 508.852   5
  -3   6  -9 8448.52 435.793   5
  -3   6 -10 8320.43 446.384   5
  -3   6 -11 14869.3 582.285   5
  -3   6 -12 2872.54 282.251   5
  -3   6 -13 3781.57 322.288   5
  -3   6 -14 95.4356 161.274   5
  -3  -6  15 2490.32 294.215   6
  -3   6 -15 2737.31 291.421   5
  -3  -6  16 140.930 132.763   6
  -3   6 -16 436.736 187.044   5
  -3  -6  17 11307.9 606.372   6
  -3  -6  18 1399.17 251.716   6
  -3  -6  19 1996.75 289.617   6
  -3  -6  20 113.817 149.659   6
  -3  -6  21 6994.01 522.584   6
  -3  -6  22 511.026 218.773   6
  -3  -6  23 17.4229 168.808   6
  -3  -6  24 740.127 289.941   6
  -3  -7 -25 1207.31 308.422   5
  -3  -7 -24 3591.50 422.444   5
  -3  -7 -23 965.245 294.835   5
  -3  -7 -22 2012.14 349.082   5
  -3  -7 -21 3846.58 397.559   5
  -3  -7 -20 2387.64 326.481   5
  -3  -7 -19 1565.96 296.535   5
  -3  -7 -18 2943.17 362.822   5
  -3  -7 -17 1100.44 245.010   5
  -3  -7 -16 3006.72 342.692   5
  -3  -7 -15 5360.47 427.076   5
  -3  -7 -14 913.726 235.587   5
  -3   7  13 1135.15 209.914   5
  -3  -7 -13 759.403 221.910   5
  -3   7  12 1553.54 230.643   5
  -3  -7 -12 1166.77 230.831   5
  -3   7  11 1631.08 225.479   5
  -3  -7 -11 1711.98 261.037   5
  -3   7  10 3743.05 312.242   5
  -3  -7 -10 4116.94 353.858   5
  -3   7   9 813.262 211.246   5
   3   7  -9 644.000 179.231   4
  -3  -7  -9 315.692 183.923   5
  -3   7   8 6111.67 384.614   5
   3   7  -8 6508.48 395.470   4
  -3  -7  -8 5853.38 402.625   5
  -3   7   7 734.318 188.438   5
   3   7  -7 998.062 185.510   4
  -3  -7  -7 855.384 202.892   5
  -3  -7  -6 39634.5 939.917   5
   3   7  -6 36663.2 882.444   4
  -3   7   6 35212.5 869.245   5
  -3  -7  -5 10491.8 485.730   5
   3   7  -5 10188.5 462.428   4
  -3   7   5 9917.90 473.853   5
  -3  -7  -4 6045.73 374.445   5
  -3   7   4 5407.54 363.167   5
   3   7  -4 5515.15 350.808   4
   3   7  -3 8242.68 370.378   5
  -3  -7  -3 8413.78 428.476   5
  -3   7   3 9389.23 467.345   5
   3   7  -3 8781.70 426.971   4
   3   7  -2 18950.5 559.420   5
  -3  -7  -2 19164.2 612.447   5
  -3   7   2 18328.7 631.961   5
   3   7  -2 18653.9 605.328   4
   3   7  -1 3079.72 249.888   5
  -3   7   1 3097.84 281.518   5
   3   7  -1 3078.27 266.108   4
  -3  -7  -1 3603.25 282.266   5
  -3   7   0 1776.06 240.712   5
  -3  -7   0 1412.68 189.733   5
   3   7   0 1584.82 197.384   5
   3   7   0 1389.74 199.979   4
   3   7   1 3269.17 270.630   5
  -3   7  -1 3262.13 300.814   5
   3   7   1 2913.23 263.169   4
  -3  -7   1 3186.73 257.666   5
  -3   7  -2 18639.8 640.958   5
   3   7   2 18512.8 590.530   4
  -3  -7   2 16016.3 525.810   5
  -3   7  -3 9187.87 455.969   5
   3   7   3 8642.16 415.857   4
   3   7   4 6204.34 357.218   4
  -3   7  -4 6305.67 395.330   5
   3   7   5 9987.88 444.020   4
  -3   7  -5 10770.6 500.495   5
  -3   7  -6 35451.4 885.851   5
  -3   7  -7 1037.99 223.135   5
  -3   7  -8 6441.68 399.555   5
  -3   7  -9 768.895 183.356   5
  -3   7 -10 3824.47 323.013   5
  -3   7 -11 1905.12 254.566   5
  -3   7 -12 1584.01 241.125   5
  -3   7 -13 1621.76 248.846   5
  -3   7 -14 723.254 208.307   5
  -3  -7  14 1100.43 237.621   6
  -3   7 -15 4926.12 383.884   5
  -3  -7  15 4368.87 383.863   6
  -3  -7  16 3139.97 353.841   6
  -3  -7  17 722.827 198.006   6
  -3  -7  18 3826.30 384.936   6
  -3  -7  19 1935.93 298.949   6
  -3  -7  20 2671.29 338.361   6
   3   7  21 2744.39 344.825   5
  -3  -7  21 3703.67 409.486   6
   3   7  22 1675.64 307.425   5
  -3  -7  22 1569.58 288.227   6
   3   7  23 477.020 238.486   5
  -3  -7  23 592.266 210.396   6
   3   7  24 3949.60 424.419   5
   3   7  25 631.757 252.567   5
  -3  -8 -23 229.116 216.498   5
  -3  -8 -22 1684.55 344.427   5
  -3  -8 -21 4261.82 445.236   5
  -3  -8 -20 1243.04 287.205   5
  -3  -8 -19 1560.62 291.073   5
  -3  -8 -18 650.966 234.619   5
  -3  -8 -17 2399.47 335.008   5
  -3  -8 -16 1038.81 259.186   5
  -3  -8 -15 456.415 230.004   5
  -3   8  14 988.102 204.219   5
  -3  -8 -14 1072.26 253.806   5
  -3   8  13 1261.02 223.112   5
  -3  -8 -13 1209.89 245.744   5
  -3   8  12 2869.53 310.290   5
  -3  -8 -12 2898.54 326.186   5
  -3   8  11 6861.89 434.307   5
  -3  -8 -11 7529.87 480.655   5
  -3   8  10 3525.05 329.043   5
  -3  -8 -10 2674.24 308.280   5
  -3   8   9 6646.31 426.382   5
   3   8  -9 7598.76 451.401   4
  -3  -8  -9 7129.83 459.993   5
  -3   8   8 3401.17 326.678   5
   3   8  -8 2982.83 301.839   4
  -3  -8  -8 2851.72 308.119   5
  -3   8   7 12472.1 565.251   5
   3   8  -7 12602.5 544.960   4
  -3  -8  -7 13745.6 596.474   5
  -3   8   6 2400.67 282.933   5
   3   8  -6 2839.34 281.140   4
  -3  -8  -6 3292.67 323.149   5
  -3   8   5 12670.9 563.134   5
   3   8  -5 11612.8 518.919   4
  -3  -8  -5 10904.6 518.771   5
  -3   8   4 1065.52 207.111   5
   3   8  -4 972.889 185.506   4
  -3  -8  -4 936.830 192.065   5
  -3   8   3 4995.00 361.880   5
   3   8  -3 5093.90 349.544   4
  -3  -8  -3 5884.65 376.726   5
  -3   8   2 2544.32 291.869   5
  -3  -8  -2 2097.39 242.612   5
   3   8  -2 2123.70 234.676   5
   3   8  -2 2339.91 259.011   4
   3   8  -1 19818.3 618.464   5
  -3  -8  -1 19881.8 647.821   5
  -3   8   1 19695.6 693.056   5
   3   8  -1 19626.3 642.246   4
   3   8   0 3481.85 286.443   5
  -3  -8   0 3890.90 295.643   5
  -3   8   0 3056.47 301.471   5
   3   8   0 3470.46 281.584   4
   3   8   1 20266.8 645.698   5
  -3   8  -1 19143.4 679.042   5
   3   8   1 20241.9 653.483   4
  -3  -8   1 18871.3 619.815   5
  -3   8  -2 1777.39 244.010   5
  -3  -8   2 1445.14 191.502   5
   3   8   2 1938.12 233.183   5
   3   8   2 2130.27 236.852   4
  -3   8  -3 5665.83 396.476   5
   3   8   3 5900.56 359.997   4
   3   8   3 5544.97 368.301   5
  -3   8  -4 829.793 230.435   5
   3   8   4 1193.58 202.480   4
   3   8   4 1109.10 204.889   5
   3   8   5 11816.5 529.313   5
  -3   8  -5 11434.4 542.802   5
   3   8   5 12279.2 507.465   4
  -3   8  -6 3272.89 311.265   5
   3   8   6 2800.28 288.836   5
   3   8   6 2649.71 257.460   4
  -3   8  -7 11732.1 542.307   5
   3   8   7 13345.3 583.360   5
   3   8   7 12620.2 520.450   4
   3   8   8 3553.62 332.715   5
  -3   8  -8 3303.76 316.510   5
   3   8   9 7544.28 465.334   5
  -3   8  -9 7160.40 442.408   5
  -3   8 -10 3015.29 318.346   5
   3   8  10 2567.26 304.052   5
   3   8  11 7936.30 486.503   5
  -3   8 -11 6790.80 443.057   5
  -3   8 -12 2932.42 321.112   5
   3   8  12 3125.42 336.480   5
  -3  -8  13 1128.28 242.604   6
  -3   8 -13 1218.33 231.334   5
   3   8  13 1665.82 272.241   5
  -3  -8  14 944.584 219.135   6
  -3   8 -14 866.279 222.588   5
   3   8  14 1143.88 249.409   5
   3   8  15 300.989 202.771   5
  -3  -8  15 266.629 185.048   6
   3   8  16 749.604 224.967   5
  -3  -8  16 671.171 190.478   6
   3   8  17 1726.54 282.253   5
  -3  -8  17 2312.20 320.004   6
   3   8  18 478.847 231.599   5
  -3  -8  18 462.720 217.890   6
   3   8  19 1798.79 307.601   5
  -3  -8  19 1120.98 262.941   6
   3   8  20 1302.56 312.621   5
  -3  -8  20 774.900 244.203   6
   3   8  21 4693.40 446.341   5
  -3  -8  21 4321.63 439.434   6
   3   8  22 1467.05 298.781   5
  -3  -8  22 1364.22 285.172   6
   3   8  23 298.051 225.598   5
  -3  -9 -21 133.862 234.386   5
  -3  -9 -20 30.8523 197.282   5
  -3  -9 -19 1190.36 270.434   5
  -3  -9 -18 340.706 227.591   5
  -3  -9 -17 1831.59 319.307   5
  -3  -9 -16 4599.53 438.139   5
  -3   9  15 2814.36 317.967   5
  -3  -9 -15 3880.60 411.421   5
  -3   9  14 1016.94 258.303   5
  -3  -9 -14 929.937 246.462   5
  -3   9  13 533.933 206.087   5
  -3  -9 -13 767.813 252.135   5
  -3   9  12 9058.02 513.382   5
  -3  -9 -12 8890.32 554.721   5
  -3   9  11 197.854 168.011   5
  -3  -9 -11 2.71575 205.604   5
  -3   9  10 2889.45 319.892   5
  -3  -9 -10 3210.30 351.559   5
  -3   9   9 2140.86 285.053   5
  -3  -9  -9 1589.19 257.756   5
  -3   9   8 12453.6 590.293   5
   3   9  -8 12530.9 579.341   4
  -3  -9  -8 12187.3 604.489   5
  -3   9   7 2590.00 294.665   5
   3   9  -7 2915.51 304.911   4
  -3  -9  -7 2445.94 302.110   5
  -3   9   6 2343.84 300.780   5
   3   9  -6 1969.20 256.256   4
  -3  -9  -6 1719.36 263.349   5
  -3   9   5 5867.29 413.743   5
   3   9  -5 6266.08 407.147   4
  -3  -9  -5 5396.13 394.008   5
  -3   9   4 1504.47 238.230   5
   3   9  -4 800.947 184.461   4
  -3  -9  -4 1110.61 223.153   5
  -3   9   3 3215.99 330.237   5
   3   9  -3 2315.90 261.154   4
  -3  -9  -3 2589.52 295.664   5
  -3  -9  -2 15483.1 619.299   5
  -3   9   2 15772.2 652.466   5
   3   9  -2 15437.8 594.633   4
   3   9  -1 6940.90 401.291   5
  -3  -9  -1 6039.49 393.094   5
  -3   9   1 6263.31 424.528   5
   3   9  -1 7081.77 413.768   4
   3   9   0 4266.03 327.326   5
  -3  -9   0 4920.57 355.900   5
  -3   9   0 4992.00 396.529   5
   3   9   0 4853.93 345.883   4
  -3   9  -1 5653.23 406.058   5
   3   9   1 6215.89 388.867   4
   3   9   1 6857.39 409.367   5
  -3   9  -2 16063.4 656.261   5
   3   9   2 15090.6 578.777   4
   3   9   2 15687.6 607.984   5
  -3   9  -3 2635.99 302.080   5
   3   9   3 2163.53 265.356   4
   3   9   3 3050.00 301.414   5
  -3   9  -4 1082.69 223.206   5
   3   9   4 894.909 226.036   5
   3   9   4 916.802 181.312   4
  -3   9  -5 6070.05 425.279   5
   3   9   5 4202.54 316.493   4
   3   9   5 6773.06 432.585   5
  -3   9  -6 1770.26 269.698   5
   3   9   6 1690.09 253.450   5
  -3   9  -7 2616.08 308.344   5
   3   9   7 3249.06 338.479   5
   3   9   8 12680.1 609.588   5
  -3   9  -8 11887.5 575.731   5
  -3   9  -9 1897.04 268.677   5
   3   9   9 1984.24 284.553   5
  -3   9 -10 3343.90 330.459   5
   3   9  10 3244.91 352.578   5
  -3   9 -11 280.516 174.081   5
   3   9  11 93.6873 200.615   5
   3   9  12 9021.24 543.154   5
  -3  -9  12 9123.81 542.353   6
  -3   9 -12 10362.0 569.430   5
  -3  -9  13 502.290 189.155   6
  -3   9 -13 854.436 238.625   5
   3   9  13 308.180 219.690   5
  -3  -9  14 909.532 232.561   6
  -3   9 -14 1390.03 254.824   5
   3   9  14 826.276 237.299   5
   3   9  15 3155.43 369.249   5
  -3  -9  15 3431.12 368.331   6
   3   9  16 3549.86 389.271   5
  -3  -9  16 3803.08 392.127   6
   3   9  17 1285.14 282.925   5
  -3  -9  17 1172.48 263.430   6
   3   9  18 212.503 195.788   5
  -3  -9  18 425.072 232.659   6
   3   9  19 1530.56 315.410   5
  -3  -9  19 997.396 259.221   6
   3   9  20 359.698 213.241   5
  -3  -9  20 405.892 234.201   6
   3   9  21 725.656 274.549   5
  -3  -9  21 66.0098 189.770   6
  -3 -10 -19 3499.71 420.173   5
  -3 -10 -18 776.827 270.777   5
  -3 -10 -17-258.347 235.621   5
  -3 -10 -16 705.993 247.254   5
  -3  10  15 379.772 197.518   5
  -3 -10 -15 511.932 253.875   5
  -3  10  14 2672.06 340.383   5
  -3 -10 -14 3981.81 408.521   5
  -3  10  13 1749.80 291.047   5
  -3 -10 -13 1648.42 322.566   5
  -3  10  12 1843.85 295.342   5
  -3 -10 -12 1726.66 306.676   5
  -3  10  11 2090.07 292.848   5
  -3 -10 -11 2159.11 328.308   5
  -3  10  10 12902.5 644.568   5
  -3 -10 -10 12209.0 639.740   5
  -3  10   9 1274.08 255.585   5
  -3 -10  -9 1141.69 256.933   5
  -3  10   8 296.147 195.456   5
  -3 -10  -8 365.436 214.259   5
  -3  10   7 621.870 213.451   5
   3  10  -7 1176.69 231.704   4
  -3 -10  -7 773.798 229.021   5
  -3  10   6 1379.77 247.509   5
   3  10  -6 1656.42 260.018   4
  -3 -10  -6 1177.49 266.384   5
  -3  10   5 1610.58 264.174   5
   3  10  -5 1178.72 215.163   4
  -3 -10  -5 1234.61 241.476   5
   3  10  -4 11743.9 555.372   4
  -3  10   4 12487.1 616.382   5
   3  10  -3 193.471 151.289   4
  -3  10   3 228.414 172.305   5
   3  10  -2 2201.52 261.614   4
  -3  10   2 2785.81 320.115   5
   3  10  -1 3231.32 297.884   4
  -3  10   1 3651.47 369.000   5
  -3  10   0 202.208 177.877   5
   3  10   0 482.633 190.825   5
   3  10   0 156.016 156.322   4
  -3  10  -1 3421.39 352.379   5
   3  10   1 3240.42 316.179   5
   3  10   2 1857.48 264.149   5
  -3  10  -2 2502.74 302.501   5
   3  10   3 329.889 180.637   5
  -3  10  -3 518.335 202.771   5
  -3  10  -4 11745.2 591.929   5
   3  10   4 11899.8 579.420   5
   3  10   5 1251.59 225.115   5
  -3  10  -5 1654.17 280.237   5
   3  10   6 1176.86 230.945   5
  -3  10  -6 1797.00 290.839   5
   3  10   7 800.210 226.002   5
  -3  10  -7 762.138 216.093   5
   3  10   8 477.904 209.370   5
  -3  10  -8 270.753 200.875   5
   3  10   9 1356.93 279.847   5
  -3  10  -9 1396.26 276.836   5
  -3  10 -10 13695.2 654.171   5
   3  10  10 12948.7 652.309   5
   3  10  11 2638.96 360.343   5
  -3  10 -11 1997.20 303.945   5
   3  10  12 1784.53 289.609   5
  -3  10 -12 1761.56 288.894   5
   3  10  13 899.117 236.566   5
  -3  10 -13 1531.95 293.229   5
   3  10  14 4190.18 428.500   5
   3  10  15 164.950 219.820   5
  -3 -10  15 404.558 218.002   6
   3  10  16 684.514 243.846   5
  -3 -10  16 478.206 208.800   6
   3  10  17-114.390 191.715   5
  -3 -10  17-52.0691 196.625   6
   3  10  18 729.135 256.339   5
  -3 -10  18 655.028 225.232   6
  -3 -10  19 2436.91 364.114   6
  -3 -10  20 571.552 228.754   6
  -3  11  16 405.027 234.087   5
  -3  11  15 339.626 213.785   5
  -3  11  14 635.844 227.818   5
  -3  11  13 2052.69 316.681   5
  -3  11  12 250.797 188.348   5
  -3  11  11 125.811 202.224   5
  -3  11  10 217.661 207.786   5
  -3  11   9 7870.01 533.534   5
  -3  11   8 1249.19 297.886   5
  -3  11   7 1521.08 274.951   5
  -3  11   6 417.746 213.578   5
   3  11  -5-43.6663 146.359   4
  -3  11   5 167.612 202.874   5
   3  11  -4 528.293 180.326   4
  -3  11   4 785.565 237.287   5
  -3  11   3 1513.36 284.822   5
  -3  11   2 475.967 206.469   5
  -3  11   1 1139.80 254.287   5
  -3  11   0 196.478 199.124   5
   3  11   1 1244.41 265.146   5
  -3  11  -1 1148.64 265.471   5
   3  11   2 587.555 212.161   5
  -3  11  -2 384.537 220.010   5
   3  11   3 1466.43 265.701   5
  -3  11  -3 1966.53 305.600   5
   3  11   4 611.550 213.481   5
  -3  11  -4 973.448 247.214   5
   3  11   5 221.562 177.762   5
  -3  11  -5 109.137 199.363   5
   3  11   6 277.480 197.129   5
  -3  11  -6 465.403 237.511   5
   3  11   7 1983.64 311.143   5
  -3  11  -7 1642.03 277.424   5
   3  11   8 1213.54 276.208   5
  -3  11  -8 1049.07 251.535   5
  -3  11  -9 8589.00 540.595   5
   3  11   9 8648.64 557.259   5
   3  11  10 473.328 216.173   5
  -3  11 -10 118.190 198.437   5
   3  11  11 20.4856 219.860   5
  -3  11 -11 255.226 214.144   5
   3  11  12 346.416 237.129   5
  -3  11 -12 1003.68 267.210   5
   3  11  13 1953.40 317.441   5
   3  11  14 43.5585 185.074   5
   3  11  15-14.4016 190.100   5
   3  11  16 138.787 219.643   5
  -3  12  15 1317.24 306.521   5
  -3  12  14 3625.32 428.510   5
  -3  12  13 215.626 199.965   5
  -3  12  12 1348.88 308.184   5
  -3  12  11 507.420 236.732   5
  -3  12  10 524.103 217.091   5
  -3  12   9 614.753 248.365   5
  -3  12   8 6483.22 512.681   5
  -3  12   7 2087.26 336.526   5
  -3  12   6 1538.21 330.138   5
  -3  12   5 938.645 275.351   5
  -3  12   4 945.901 264.693   5
  -3  12   3 277.316 228.695   5
  -3  12   2 2579.56 348.579   5
  -3  12   1 4312.35 426.169   5
  -3  12   0 100.204 185.185   5
  -3  12  -1 4295.02 419.310   5
   3  12   1 5242.12 437.557   5
   3  12   2 2610.73 336.874   5
  -3  12  -2 1951.06 295.614   5
   3  12   3 34.0272 185.223   5
  -3  12  -3 164.057 209.984   5
   3  12   4 693.050 232.423   5
  -3  12  -4 1010.16 256.327   5
   3  12   5 427.557 205.434   5
  -3  12  -5 790.821 253.550   5
   3  12   6 1614.48 285.740   5
  -3  12  -6 1557.45 290.596   5
   3  12   7 1727.33 291.951   5
  -3  12  -7 1739.34 304.493   5
  -3  12  -8 7001.33 516.673   5
   3  12   8 7104.81 520.222   5
   3  12   9 272.549 211.461   5
  -3  12  -9 421.548 211.519   5
   3  12  10 582.980 245.322   5
  -3  12 -10 412.142 213.064   5
   3  12  11 564.995 237.021   5
  -3  12 -11 120.741 216.464   5
   3  12  12 1670.28 317.188   5
  -3  13   8 934.464 286.015   5
  -3  13   7 782.514 243.621   5
  -3  13   6 6835.30 537.060   5
  -3  13   5 1160.93 284.652   5
  -3  13   4 343.453 222.924   5
  -3  13   3 2764.63 385.663   5
  -3  13   2 1074.64 262.803   5
  -3  13   1 455.454 195.779   5
  -3  13   0-13.0719 201.127   5
  -3  13  -1 798.750 269.966   5
   3  13   2 1023.19 254.654   5
  -3  13  -2 1479.16 305.155   5
   3  13   3 3266.40 378.913   5
  -3  13  -3 2936.53 362.246   5
   3  13   4 542.825 227.768   5
  -3  13  -4 532.621 236.055   5
   3  13   5 1150.53 265.730   5
  -3  13  -5 1323.45 304.902   5
  -3  13  -6 6829.82 538.841   5
   3  13   6 7846.69 552.813   5
  -3  13  -7 709.761 289.453   5
   3  13   7 674.368 245.378   5
  -3  13  -8 465.309 223.925   5
   3  13   8 1166.19 292.100   5
  -3  13  -9 1598.15 311.064   5
   3  13   9 1247.82 258.570   5
  -3  13 -10 69.5202 196.186   5
   3  14   4 333.635 222.934   5
  -4   0   0 178.772 117.242   5
  -4   0   1 411.174 137.423   5
  -4   0  -1 668.903 166.322   5
   4   0  -2 1981.65 198.765   4
  -4   0   2 2148.95 201.777   5
  -4   0  -2 3026.97 272.896   5
  -4   0  -3 269.379 144.714   5
  -4   0   3 284.744 113.714   5
  -4   0   3 577.226 201.540   1
   4   0  -3 208.670 111.644   4
  -4   0  -3 339.685 163.526   7
  -4   0   4 4455.62 262.675   5
  -4   0  -4 5094.60 322.750   5
   4   0  -4 4250.37 414.491   1
  -4   0   4 4890.51 428.836   1
   4   0  -4 4649.97 282.338   4
   4   0   4 4631.37 446.205   7
  -4   0  -4 4453.28 433.523   7
  -4   0   5 13319.6 422.572   5
  -4   0  -5 12857.3 500.741   5
  -4   0   5 12966.6 726.552   1
   4   0  -5 12698.0 714.746   1
   4   0  -5 12804.2 447.163   4
   4   0   5 12879.9 732.170   7
  -4   0  -5 12107.6 716.563   7
  -4   0  -6 8484.99 422.151   5
  -4   0   6 8262.55 332.244   5
   4   0   6 7983.52 609.856   7
  -4   0   6 7723.57 584.016   1
   4   0  -6 8349.09 602.671   1
   4   0  -6 8411.97 366.669   4
   4   0  -7 1330.51 285.021   1
  -4   0  -7 1434.27 209.859   5
   4   0  -7 1534.64 184.332   4
   4   0  -8 6735.00 339.343   4
  -4   0  -8 6228.25 387.126   5
  -4   0  -9 106.619 144.696   5
   4   0  -9 88.2292 106.050   4
  -4   0 -10 305.097 159.651   5
   4   0 -10 185.309 118.165   4
  -4   0 -11 3180.16 304.290   5
   4   0 -11 2730.42 236.605   4
   4   0 -12 7260.73 369.711   4
  -4   0 -12 6987.66 432.278   5
  -4   0 -13 32343.7 898.212   5
  -4   0 -14 2881.19 322.348   5
  -4   0 -15 1787.79 252.283   5
  -4   0 -16 150.034 177.518   5
  -4   0 -17 21294.3 772.755   5
  -4   0 -18 820.081 208.200   5
  -4   0 -19 422.371 211.001   5
  -4   0 -20-85.8786 177.212   5
  -4   0  20 117.439 177.877   6
  -4   0 -21 908.941 239.693   5
  -4   0  21 310.303 194.475   6
  -4   0 -22 199.326 221.709   5
  -4   0  22 201.590 162.847   6
  -4   0  23 5166.24 456.126   6
  -4   0  24 1021.74 284.982   6
  -4   0  25 886.313 292.108   6
  -4   0  26 1403.55 287.457   6
  -4   0  27 2263.51 357.933   6
  -4  -1 -23 1118.29 268.644   5
  -4   1  23 620.518 210.486   6
  -4  -1 -22 1424.81 302.994   5
  -4   1  22 2112.81 322.212   6
  -4  -1 -21 463.028 203.354   5
  -4   1  21 318.580 204.647   6
  -4  -1 -20 380.161 207.204   5
  -4   1  20 840.426 233.632   6
  -4  -1 -19 474.515 225.445   5
  -4   1  19 620.607 236.517   6
  -4  -1 -18 8926.54 527.812   5
  -4  -1 -17 1358.82 258.778   5
  -4  -1 -16 1108.81 229.487   5
  -4  -1 -15 2327.24 291.851   5
  -4  -1 -14 12433.4 577.801   5
  -4  -1 -13 2143.98 287.363   5
   4   1 -12 4190.90 304.741   4
  -4  -1 -12 3864.26 356.652   5
   4   1 -11 10939.3 461.171   4
  -4  -1 -11 10821.6 519.462   5
   4   1 -10 20906.2 617.094   4
  -4  -1 -10 20439.7 689.440   5
   4   1  -9 4311.11 292.813   4
  -4  -1  -9 4313.54 334.735   5
   4   1  -8 10348.3 432.443   4
  -4  -1  -8 9399.57 457.424   5
   4   1  -7 8677.37 390.701   4
  -4   1   7 8572.25 343.686   5
  -4  -1  -7 8924.09 436.471   5
   4  -1   6 38946.9 1274.47   7
  -4  -1  -6 38842.7 873.572   5
  -4   1   6 38189.2 731.011   5
   4   1  -6 39587.8 807.149   4
  -4   1   5 2864.24 220.172   5
  -4  -1  -5 2318.30 238.569   5
   4   1  -5 2316.96 364.584   1
   4   1  -5 2431.55 224.873   4
  -4  -1  -5 2708.17 375.164   7
   4  -1   5 2722.11 355.178   7
  -4  -1  -4 3271.39 269.390   5
  -4   1   4 4025.10 256.513   5
   4   1  -4 3959.34 433.544   1
   4   1  -4 3567.64 258.642   4
  -4  -1  -4 3393.28 386.238   7
  -4   1   3 614.060 134.437   5
   4   1  -3 409.629 176.313   1
   4   1  -3 487.813 129.148   4
  -4  -1  -3 2836.06 365.803   7
  -4  -1  -2 15942.2 529.341   5
  -4   1   2 16743.0 517.824   5
  -4  -1  -2 14823.7 725.768   7
   4   1  -2 15500.0 781.818   1
   4   1  -2 15889.4 508.960   4
  -4  -1  -1 1990.21 206.472   5
   4   1  -1 2273.65 226.283   4
  -4   1   1 1943.16 213.167   5
   4   1  -1 2068.29 324.956   1
  -4   1   0 49147.9 893.179   5
  -4  -1   0 45862.0 855.708   5
   4   1   0 48041.8 1317.64   1
  -4  -1   1 2067.75 213.798   5
  -4   1  -1 2013.43 221.328   5
   4   1   1 2427.23 325.079   1
   4  -1  -2 16473.2 484.564   4
   4   1   2 14703.2 739.453   1
  -4   1  -2 15810.8 529.019   5
  -4  -1   2 15584.6 482.475   5
  -4   1  -3 361.199 138.767   5
   4   1   3 1894.69 313.294   1
  -4  -1   3 542.130 209.784   1
   4  -1  -3 575.657 131.207   4
   4   1   3 2309.75 375.791   7
  -4   1  -4 3534.56 279.610   5
  -4  -1   4 3292.73 226.049   5
   4   1   4 3273.75 363.665   1
  -4  -1   4 3141.22 402.125   1
   4   1   4 3588.74 408.985   7
  -4   1  -4 3632.58 392.171   7
   4  -1  -4 3532.82 233.346   4
  -4   1  -5 2971.13 380.189   7
   4   1   5 3247.86 407.928   7
   4  -1  -5 2653.78 211.783   4
  -4   1  -5 2835.27 256.482   5
  -4  -1   5 2564.02 204.336   5
  -4   1  -6 38628.9 1291.52   7
   4  -1  -6 38848.2 739.801   4
  -4   1  -6 38976.4 880.284   5
   4  -1  -7 8499.13 360.128   4
  -4   1  -7 9030.29 443.660   5
   4  -1  -8 10022.0 390.542   4
  -4   1  -8 10109.9 477.114   5
   4  -1  -9 4208.10 262.562   4
  -4   1  -9 3928.25 323.810   5
   4  -1 -10 21570.5 574.914   4
  -4   1 -10 21788.3 705.673   5
   4  -1 -11 11369.2 425.426   4
  -4   1 -11 10689.7 509.712   5
  -4   1 -12 3743.97 336.471   5
  -4   1 -13 2308.19 273.511   5
  -4   1 -14 12235.1 573.769   5
  -4   1 -15 2880.16 308.704   5
  -4   1 -16 1552.28 261.861   5
  -4   1 -17 1304.58 238.546   5
  -4   1 -18 9217.97 536.875   5
  -4   1 -19 541.778 218.375   5
  -4  -1  20 297.638 161.226   6
  -4   1 -20 944.234 234.572   5
  -4  -1  21 438.636 207.782   6
  -4   1 -21 283.087 226.480   5
  -4  -1  22 1056.98 255.028   6
  -4   1 -22 1815.71 322.766   5
  -4  -1  23 561.694 261.681   6
  -4  -1  24 594.288 280.528   6
  -4  -1  25 1013.87 298.343   6
  -4  -1  26 3159.29 951.922   6
  -4  -2 -24 290.079 203.594   5
  -4  -2 -23 1252.20 274.502   5
  -4  -2 -22-158.408 188.547   5
  -4  -2 -21 3400.02 390.002   5
  -4  -2 -20 584.159 220.868   5
  -4  -2 -19 8046.94 515.282   5
  -4  -2 -18 1210.50 255.173   5
  -4  -2 -17 289.434 189.629   5
  -4  -2 -16 3394.29 344.988   5
  -4  -2 -15 1672.51 273.021   5
  -4  -2 -14-104.058 171.081   5
  -4  -2 -13 7396.82 463.908   5
  -4  -2 -12 3617.69 334.488   5
   4   2 -12 3573.10 290.583   4
   4   2 -11 307.401 133.843   4
  -4  -2 -11 559.648 206.527   5
   4   2 -10 160.357 129.532   4
  -4  -2 -10-9.28950 155.289   5
   4   2  -9 3396.27 272.834   4
  -4  -2  -9 3264.53 318.129   5
   4   2  -8 4335.16 302.413   4
  -4  -2  -8 4333.97 331.173   5
  -4  -2  -7 13284.9 537.821   5
  -4   2   7 12975.0 444.330   5
   4   2  -7 13473.8 504.327   4
  -4   2   6 2308.08 206.243   5
   4   2  -6 2418.26 240.273   4
  -4  -2  -6 2170.90 243.163   5
  -4  -2  -5 36224.2 844.086   5
   4   2  -5 37112.4 806.663   4
  -4   2   5 35204.3 738.878   5
  -4  -2  -4 2326.09 245.589   5
  -4   2   4 2196.32 208.999   5
   4   2  -4 2452.92 242.772   4
  -4  -2  -3 882.928 173.117   5
  -4   2   3 676.771 145.551   5
   4   2  -3 750.296 163.014   4
  -4  -2  -3 637.466 214.524   7
  -4  -2  -2 7056.58 361.104   5
  -4   2   2 7367.29 357.588   5
   4   2  -2 7480.46 368.945   4
  -4  -2  -2 7801.66 559.854   7
   4   2  -1 22773.5 990.377   1
  -4  -2  -1 23845.0 933.085   7
  -4  -2  -1 23032.0 632.141   5
  -4   2   1 23477.1 629.656   5
   4   2  -1 24530.1 644.428   4
  -4  -2   0 2106.94 212.334   5
  -4   2   0 2455.98 240.552   5
   4   2   0 2058.18 335.762   1
  -4   2  -1 23650.6 646.639   5
  -4  -2   1 24572.3 615.062   5
   4   2   1 22502.3 985.232   1
   4   2   2 7076.36 543.631   7
   4   2   2 7111.46 563.788   1
  -4   2  -2 7100.06 373.044   5
  -4  -2   2 7566.31 341.846   5
  -4   2  -3 762.746 185.737   5
  -4  -2   3 825.852 144.754   5
   4   2   3 584.525 227.343   1
   4  -2  -3 877.237 133.660   4
   4   2   3 608.017 222.455   7
  -4  -2   4 2339.32 201.863   5
  -4   2  -4 1980.68 230.389   5
   4   2   4 1682.91 301.602   1
   4   2   4 2086.57 346.291   7
   4  -2  -4 1887.21 171.651   4
   4  -2  -5 34828.2 672.490   4
  -4   2  -5 35828.6 834.456   5
   4  -2  -6 2074.07 183.053   4
  -4   2  -6 2080.58 239.588   5
  -4   2  -7 14279.7 551.406   5
  -4   2  -8 4205.09 331.086   5
  -4   2  -9 2943.17 283.866   5
  -4   2 -10 1.83292 158.946   5
  -4   2 -11 112.610 147.246   5
  -4   2 -12 3174.67 303.920   5
  -4   2 -13 7411.04 451.265   5
  -4   2 -14 407.595 189.570   5
  -4   2 -15 1221.28 224.828   5
  -4   2 -16 2587.26 307.575   5
  -4   2 -17 265.687 191.521   5
  -4   2 -18 1555.05 270.852   5
  -4   2 -19 8167.04 509.767   5
  -4  -2  20 359.086 211.426   6
  -4   2 -20 827.994 299.942   5
  -4  -2  21 3778.59 404.739   6
  -4   2 -21 3462.91 378.721   5
  -4  -2  22 69.4401 186.454   6
  -4  -2  23 885.344 277.706   6
  -4  -2  24 573.409 227.207   6
  -4  -2  25 713.328 271.058   6
  -4  -3 -24 1524.26 310.858   5
  -4  -3 -23 2149.52 330.213   5
  -4  -3 -22 2531.78 333.242   5
  -4  -3 -21 4091.18 414.953   5
  -4  -3 -20 241.081 206.551   5
  -4  -3 -19 62.2517 202.370   5
  -4  -3 -18 981.616 251.092   5
  -4  -3 -17 1612.72 291.252   5
  -4  -3 -16 12645.7 620.768   5
  -4  -3 -15 5266.31 417.465   5
  -4  -3 -14 2225.78 296.897   5
  -4  -3 -13 350.029 182.668   5
   4   3 -12 520.558 164.586   4
  -4  -3 -12 225.310 159.880   5
   4   3 -11 641.268 160.202   4
  -4  -3 -11 301.996 173.196   5
   4   3 -10 1556.33 216.089   4
  -4  -3 -10 1472.18 239.159   5
   4   3  -9 3286.85 295.820   4
  -4  -3  -9 3067.42 298.657   5
  -4  -3  -8 6775.92 405.314   5
   4   3  -8 6797.57 388.317   4
  -4   3   8 6821.17 344.830   5
  -4  -3  -7 4317.17 335.339   5
  -4   3   7 4280.36 281.609   5
   4   3  -7 5120.22 327.236   4
  -4   3   6 1925.30 209.741   5
   4   3  -6 2429.26 249.674   4
  -4  -3  -6 1961.16 229.225   5
  -4   3   5 2809.35 241.688   5
   4   3  -5 2902.47 266.462   4
  -4  -3  -5 2428.79 241.898   5
  -4  -3  -4 9811.42 447.895   5
  -4   3   4 9715.03 415.892   5
   4   3  -4 9904.38 438.399   4
  -4  -3  -3 1059.01 183.004   5
   4   3  -3 2174.09 274.806   4
  -4   3   3 1290.71 180.503   5
  -4  -3  -2 2534.78 239.858   5
  -4   3   2 2038.60 213.794   5
   4   3  -2 2325.41 233.902   4
  -4  -3  -1 2221.67 224.845   5
  -4   3   1 2351.98 221.698   5
   4   3  -1 2184.12 235.958   4
  -4  -3  -1 2161.73 351.158   7
  -4  -3   0 5759.85 316.578   5
  -4   3   0 5789.81 352.353   5
  -4  -3   0 5504.86 485.849   7
   4   3   0 5988.73 346.645   4
   4   3   1 2672.74 366.888   7
  -4  -3   1 2581.67 218.274   5
  -4   3  -1 2556.13 242.380   5
   4   3   2 2296.86 356.631   7
  -4  -3   2 2382.76 209.066   5
  -4   3  -2 2585.45 248.733   5
  -4  -3   3 1478.49 199.814   5
  -4   3  -3 1224.33 197.353   5
  -4  -3   4 10294.8 384.682   5
  -4   3  -4 9953.76 465.330   5
  -4   3  -5 2854.11 267.673   5
  -4   3  -6 2261.52 260.308   5
  -4   3  -7 4372.08 339.177   5
  -4   3  -8 6180.61 385.591   5
  -4   3  -9 3102.94 297.233   5
  -4   3 -10 1470.68 245.180   5
  -4   3 -11 444.218 166.204   5
  -4   3 -12 14.8968 138.895   5
  -4   3 -13 279.871 200.429   5
  -4   3 -14 2344.02 286.927   5
  -4   3 -15 5521.33 410.248   5
  -4   3 -16 13770.1 632.198   5
  -4   3 -17 1991.37 280.693   5
  -4   3 -18 811.473 250.612   5
  -4  -3  19 494.659 217.718   6
  -4   3 -19 386.466 217.578   5
  -4  -3  20 305.849 191.214   6
  -4   3 -20 662.434 262.380   5
  -4  -3  21 3773.68 411.272   6
  -4  -3  22 3046.07 377.987   6
  -4  -3  23 2060.99 341.764   6
  -4  -3  24 631.167 266.007   6
  -4  -3  25 901.937 287.344   6
  -4  -4 -25 559.405 260.477   5
  -4  -4 -24-95.0212 209.100   5
  -4  -4 -23 894.826 269.959   5
  -4  -4 -22 790.867 251.355   5
  -4  -4 -21 1646.74 295.873   5
  -4  -4 -20 1741.51 300.815   5
  -4  -4 -19 911.904 229.196   5
  -4  -4 -18 3386.35 368.048   5
  -4  -4 -17 853.511 250.662   5
  -4  -4 -16 4169.10 393.706   5
  -4  -4 -15 894.979 229.216   5
  -4  -4 -14 357.475 197.477   5
  -4  -4 -13 4346.12 374.903   5
  -4  -4 -12 11672.2 575.401   5
   4   4 -12 12583.3 558.939   4
  -4  -4 -11 4164.10 351.649   5
   4   4 -11 4232.86 326.294   4
  -4  -4 -10 5676.90 404.074   5
   4   4 -10 6454.29 402.914   4
  -4   4   9 1909.79 215.864   5
   4   4  -9 2164.82 251.928   4
  -4  -4  -9 2216.91 262.845   5
  -4  -4  -8 3989.61 338.842   5
  -4   4   8 3896.22 283.346   5
   4   4  -8 4779.64 341.976   4
  -4   4   7 1410.49 188.138   5
   4   4  -7 1681.25 234.498   4
  -4  -4  -7 1643.33 228.517   5
  -4  -4  -6 6586.29 392.718   5
   4   4  -6 7189.07 397.898   4
  -4   4   6 6538.70 361.509   5
  -4  -4  -5 6235.87 373.053   5
   4   4  -5 5660.76 353.557   4
  -4   4   5 5576.25 341.455   5
  -4  -4  -4 12888.4 517.704   5
   4   4  -4 14141.7 541.949   4
  -4   4   4 14635.8 546.147   5
  -4  -4  -3 5111.34 336.392   5
   4   4  -3 4968.25 339.914   4
  -4   4   3 4696.82 317.835   5
  -4  -4  -2 14772.1 532.170   5
  -4   4   2 15081.5 545.476   5
   4   4  -2 15178.9 555.116   4
  -4   4   1 1428.85 206.234   5
   4   4  -1 1465.95 207.868   4
  -4  -4  -1 1369.96 191.725   5
  -4  -4   0 6210.06 340.908   5
  -4   4   0 6412.20 373.952   5
   4   4   0 6728.98 379.648   4
  -4   4  -1 1211.50 227.986   5
   4   4   1 1398.52 209.113   4
  -4  -4   1 1512.13 196.712   5
  -4  -4   2 14594.2 489.776   5
  -4   4  -2 15447.0 569.664   5
  -4  -4   3 5244.45 298.019   5
  -4   4  -3 4459.65 324.892   5
  -4   4  -4 13238.0 541.643   5
  -4   4  -5 5415.90 359.277   5
  -4   4  -6 6755.61 407.427   5
  -4   4  -7 1795.84 253.029   5
  -4   4  -8 3847.75 320.578   5
  -4   4  -9 2084.28 254.063   5
  -4   4 -10 6800.84 424.471   5
  -4   4 -11 3492.15 336.825   5
  -4   4 -12 11212.4 551.916   5
  -4   4 -13 3703.32 340.550   5
  -4   4 -14 465.024 203.421   5
  -4   4 -15 691.657 184.949   5
  -4   4 -16 4265.48 376.649   5
  -4   4 -17 1301.65 254.850   5
  -4   4 -18 2573.53 336.195   5
  -4  -4  19 970.259 255.820   6
  -4   4 -19 1172.01 259.254   5
  -4  -4  20 1345.11 286.361   6
  -4  -4  21 1781.90 309.271   6
  -4  -4  22 409.049 180.461   6
  -4  -4  23 914.001 270.526   6
  -4  -4  24 206.017 224.283   6
  -4  -5 -25 1033.24 275.991   5
  -4  -5 -24 1637.01 321.111   5
  -4  -5 -23 356.142 237.334   5
  -4  -5 -22 2285.97 348.707   5
  -4  -5 -21 220.172 203.742   5
  -4  -5 -20 772.285 254.491   5
  -4  -5 -19 926.325 288.835   5
  -4  -5 -18 4111.42 401.171   5
  -4  -5 -17 2214.17 304.382   5
  -4  -5 -16 1901.51 291.221   5
  -4  -5 -15 5525.11 452.926   5
  -4  -5 -14 1570.29 274.737   5
  -4  -5 -13 2297.22 317.193   5
   4   5 -12 4708.23 376.621   4
  -4  -5 -12 4484.33 383.215   5
   4   5 -11 3030.26 297.751   4
  -4  -5 -11 3342.32 345.083   5
  -4  -5 -10 3630.91 341.775   5
  -4   5  10 3975.17 311.933   5
   4   5 -10 3829.82 323.954   4
  -4   5   9 421.851 155.521   5
   4   5  -9 405.710 170.320   4
  -4  -5  -9 348.506 211.529   5
  -4   5   8 779.141 179.649   5
   4   5  -8 645.114 190.143   4
  -4  -5  -8 512.174 197.233   5
  -4   5   7 1353.35 208.456   5
   4   5  -7 1107.64 210.135   4
  -4  -5  -7 982.157 207.246   5
  -4  -5  -6 4845.91 357.047   5
   4   5  -6 4430.82 337.941   4
  -4   5   6 4476.10 323.454   5
  -4  -5  -5 7745.92 430.203   5
   4   5  -5 7921.56 427.494   4
  -4   5   5 7452.72 412.537   5
  -4  -5  -4 6458.45 390.712   5
   4   5  -4 7298.21 405.498   4
  -4   5   4 7140.45 399.709   5
  -4  -5  -3 3395.36 292.063   5
  -4   5   3 3290.99 295.328   5
   4   5  -3 3400.92 289.566   4
  -4   5   2 743.690 169.707   5
   4   5  -2 788.034 185.643   4
  -4  -5  -2 581.170 168.414   5
  -4   5   1 2306.50 257.433   5
   4   5  -1 2350.42 249.321   4
  -4  -5  -1 2387.81 244.156   5
  -4   5   0 4325.28 336.917   5
   4   5   0 4651.33 326.999   4
  -4  -5   0 4622.21 302.852   5
  -4   5  -1 2473.93 260.733   5
   4   5   1 2568.05 282.630   4
  -4  -5   1 2393.83 229.282   5
  -4   5  -2 836.022 194.028   5
   4   5   2 573.598 193.198   4
  -4  -5   2 570.699 131.873   5
   4   5   3 3177.82 287.540   4
  -4   5  -3 3425.56 301.305   5
  -4   5  -4 7316.70 425.417   5
  -4   5  -5 7560.39 424.577   5
  -4   5  -6 4715.62 352.322   5
  -4   5  -7 1389.83 230.232   5
  -4   5  -8 667.907 184.646   5
  -4   5  -9 454.456 193.877   5
  -4   5 -10 3766.87 354.274   5
  -4   5 -11 2819.15 310.124   5
  -4   5 -12 4682.41 381.145   5
  -4   5 -13 1797.76 269.717   5
  -4   5 -14 1158.71 239.137   5
  -4   5 -15 4666.92 391.299   5
  -4   5 -16 2042.36 286.762   5
  -4   5 -17 2492.83 324.524   5
  -4   5 -18 4641.58 421.196   5
  -4  -5  19 371.784 184.080   6
  -4   5 -19 441.305 224.285   5
  -4  -5  20 768.568 240.235   6
  -4  -5  21 156.856 208.248   6
  -4  -5  22 2531.56 383.687   6
  -4  -5  23 276.295 212.119   6
  -4  -6 -23 4313.09 452.651   5
  -4  -6 -22 2105.15 342.329   5
  -4  -6 -21-202.857 198.066   5
  -4  -6 -20 2468.23 352.447   5
  -4  -6 -19 148.194 210.905   5
  -4  -6 -18 427.482 201.667   5
  -4  -6 -17 4446.67 432.966   5
  -4  -6 -16 1009.64 250.940   5
  -4  -6 -15 2654.37 342.857   5
  -4  -6 -14 3944.03 387.528   5
  -4  -6 -13 5596.68 443.623   5
   4   6 -12 5187.57 399.183   4
  -4  -6 -12 4736.06 394.731   5
  -4   6  11 1948.94 251.082   5
   4   6 -11 2468.62 304.751   4
  -4  -6 -11 2175.73 298.908   5
  -4   6  10 817.027 190.751   5
   4   6 -10 962.472 212.470   4
  -4  -6 -10 843.617 238.152   5
  -4   6   9 4645.72 346.758   5
   4   6  -9 4309.68 350.115   4
  -4  -6  -9 5192.26 394.429   5
  -4   6   8 2407.30 270.665   5
   4   6  -8 2051.65 259.672   4
  -4  -6  -8 2124.32 277.322   5
  -4   6   7 6211.74 392.904   5
   4   6  -7 6026.54 398.852   4
  -4  -6  -7 5198.34 391.849   5
  -4   6   6 1407.02 217.525   5
   4   6  -6 2285.94 288.101   4
  -4  -6  -6 1741.54 257.901   5
  -4   6   5 16600.7 622.380   5
   4   6  -5 18252.2 655.606   4
  -4  -6  -5 18163.3 672.914   5
  -4   6   4 2101.85 260.469   5
   4   6  -4 2273.13 259.416   4
  -4  -6  -4 2061.03 250.006   5
  -4   6   3 10990.2 514.451   5
   4   6  -3 10838.5 509.660   4
  -4  -6  -3 10999.3 503.877   5
  -4   6   2 1209.30 222.000   5
   4   6  -2 1143.90 203.654   4
  -4  -6  -2 1442.69 236.500   5
  -4   6   1 9780.95 490.761   5
   4   6  -1 9333.34 467.890   4
  -4  -6  -1 9033.12 445.469   5
  -4   6   0 12707.3 553.029   5
   4   6   0 12030.7 534.693   4
  -4  -6   0 12368.6 500.986   5
  -4   6  -1 9290.76 482.950   5
   4   6   1 9152.90 458.804   4
  -4  -6   1 9029.46 421.784   5
  -4   6  -2 1650.41 254.216   5
   4   6   2 1585.18 228.476   4
   4   6   3 11242.4 511.024   4
  -4   6  -3 10958.3 525.899   5
   4   6   4 2307.47 265.411   4
  -4   6  -4 2055.76 272.899   5
  -4   6  -5 17539.3 662.584   5
  -4   6  -6 1866.52 267.356   5
  -4   6  -7 6031.15 413.509   5
  -4   6  -8 2403.79 299.418   5
  -4   6  -9 4407.72 361.979   5
  -4   6 -10 679.737 191.237   5
  -4   6 -11 2466.67 300.890   5
  -4   6 -12 4991.83 399.553   5
  -4   6 -13 6097.08 442.533   5
  -4   6 -14 3323.20 347.747   5
  -4   6 -15 2596.77 317.756   5
  -4   6 -16 980.463 266.707   5
  -4   6 -17 4428.54 418.547   5
  -4  -6  18 625.702 209.246   6
  -4   6 -18 479.671 240.159   5
  -4  -6  19 21.7677 168.803   6
  -4  -6  20 2265.92 327.283   6
  -4  -6  21 108.804 180.320   6
  -4  -6  22 2017.08 337.328   6
  -4  -7 -22 626.822 258.132   5
  -4  -7 -21 356.783 228.181   5
  -4  -7 -20 2519.25 369.949   5
  -4  -7 -19-154.706 208.408   5
  -4  -7 -18 2568.91 371.264   5
  -4  -7 -17 572.304 253.955   5
  -4  -7 -16 279.977 189.590   5
  -4  -7 -15 1064.16 251.836   5
  -4  -7 -14 7244.02 503.176   5
  -4  -7 -13 3958.80 387.429   5
  -4  -7 -12 1016.20 237.943   5
  -4   7  11 477.887 178.309   5
   4   7 -11 835.493 204.910   4
  -4  -7 -11 504.824 188.608   5
  -4   7  10 8266.66 472.368   5
   4   7 -10 7859.16 485.056   4
  -4  -7 -10 8418.90 512.628   5
  -4   7   9 2814.40 294.670   5
   4   7  -9 4019.21 362.461   4
  -4  -7  -9 3183.18 344.962   5
  -4   7   8 8172.39 467.716   5
   4   7  -8 9205.35 508.018   4
  -4  -7  -8 8055.85 488.051   5
  -4   7   7 617.456 195.736   5
   4   7  -7 161.965 162.681   4
  -4  -7  -7 632.765 201.872   5
  -4   7   6 11621.4 550.334   5
   4   7  -6 11921.8 558.537   4
  -4  -7  -6 11431.4 551.382   5
  -4   7   5 2266.37 270.835   5
   4   7  -5 2320.67 262.735   4
  -4  -7  -5 2773.91 305.472   5
  -4   7   4 16019.5 645.335   5
   4   7  -4 15249.9 610.530   4
  -4  -7  -4 14872.1 607.803   5
  -4   7   3 2543.19 282.876   5
   4   7  -3 2692.63 285.974   4
  -4  -7  -3 2753.52 284.256   5
  -4   7   2 8290.98 474.715   5
   4   7  -2 7951.95 455.161   4
  -4  -7  -2 7627.86 425.341   5
  -4   7   1 3394.93 330.870   5
   4   7  -1 3111.91 300.205   4
  -4  -7  -1 3135.10 293.973   5
  -4   7   0 55677.3 1182.06   5
   4   7   0 53858.9 1117.04   4
  -4  -7   0 53717.5 1058.37   5
  -4   7  -1 4149.71 368.746   5
   4   7   1 3602.99 315.325   4
  -4  -7   1 2192.34 239.354   5
   4   7   2 8421.97 456.644   4
  -4   7  -2 7762.53 463.242   5
   4   7   3 2961.12 297.260   4
  -4   7  -3 2991.12 317.926   5
   4   7   4 14380.8 592.550   4
  -4   7  -4 15493.8 645.933   5
  -4   7  -5 2487.96 299.707   5
   4   7   5 2680.52 285.622   4
   4   7   6 12276.8 563.574   4
  -4   7  -6 11523.9 565.536   5
  -4   7  -7 432.431 217.840   5
  -4   7  -8 8697.38 502.850   5
  -4   7  -9 3608.75 354.613   5
  -4   7 -10 8703.09 512.505   5
  -4   7 -11 596.535 205.989   5
  -4   7 -12 1602.92 280.682   5
  -4   7 -13 3957.28 387.479   5
  -4   7 -14 7291.91 498.618   5
  -4   7 -15 984.246 258.950   5
  -4   7 -16 448.613 231.362   5
  -4  -7  17 268.333 178.189   6
  -4   7 -17 702.822 239.505   5
  -4  -7  18 2570.55 341.789   6
  -4  -7  19 174.257 181.249   6
  -4  -7  20 2364.72 342.320   6
  -4  -7  21 572.064 224.660   6
  -4  -8 -20 183.556 202.990   5
  -4  -8 -19 4219.51 447.386   5
  -4  -8 -18 1032.14 285.004   5
  -4  -8 -17 1791.00 319.332   5
  -4  -8 -16 1829.19 311.729   5
  -4  -8 -15 323.711 211.452   5
  -4  -8 -14 1535.85 300.525   5
  -4  -8 -13 5248.52 455.627   5
  -4   8  12 4103.96 374.146   5
  -4  -8 -12 3935.54 387.464   5
  -4   8  11 2522.92 301.685   5
   4   8 -11 2583.17 320.633   4
  -4  -8 -11 2875.16 352.917   5
  -4   8  10 945.525 225.446   5
   4   8 -10 676.220 209.178   4
  -4  -8 -10 638.778 226.595   5
  -4   8   9 1644.10 252.054   5
   4   8  -9 1850.74 267.027   4
  -4  -8  -9 1806.01 298.202   5
  -4   8   8 3485.09 335.620   5
   4   8  -8 3650.79 344.945   4
  -4  -8  -8 3629.91 360.084   5
  -4   8   7 6985.78 456.294   5
   4   8  -7 7333.63 464.528   4
  -4  -8  -7 6997.02 470.777   5
  -4   8   6 3369.36 333.914   5
   4   8  -6 3117.55 321.229   4
  -4  -8  -6 3100.43 333.355   5
  -4   8   5 14852.6 650.451   5
   4   8  -5 15835.1 651.188   4
  -4  -8  -5 14154.6 629.148   5
  -4   8   4 4396.54 376.513   5
   4   8  -4 4025.84 350.930   4
  -4  -8  -4 4063.85 362.795   5
  -4   8   3 6090.81 431.157   5
   4   8  -3 6621.43 432.078   4
  -4  -8  -3 6153.59 410.126   5
  -4   8   2 7360.11 466.489   5
   4   8  -2 5854.19 406.038   4
  -4  -8  -2 6246.53 419.676   5
  -4   8   1 13476.3 624.286   5
   4   8  -1 13317.7 586.831   4
  -4  -8  -1 13115.8 577.180   5
  -4   8   0 297.434 206.547   5
  -4  -8   0 67.7342 160.692   5
   4   8   0 99.3994 151.163   5
   4   8   0-65.0676 162.219   4
  -4   8  -1 13106.1 616.311   5
   4   8   1 12978.4 573.384   4
   4   8   1 14144.1 580.266   5
   4   8   2 6141.25 408.704   4
  -4   8  -2 6959.27 469.226   5
   4   8   3 5662.28 392.037   4
  -4   8  -3 6346.24 448.038   5
   4   8   4 4071.84 343.525   4
  -4   8  -4 3902.64 369.161   5
   4   8   5 14804.8 613.176   4
  -4   8  -5 15347.7 671.890   5
   4   8   6 3379.80 353.588   4
  -4   8  -6 3328.18 343.682   5
  -4   8  -7 7004.05 470.271   5
   4   8   7 7419.51 451.946   4
  -4   8  -8 3029.20 328.726   5
   4   8   8 3556.16 334.524   4
  -4   8  -9 2367.05 340.879   5
  -4   8 -10 1017.04 259.119   5
  -4   8 -11 3070.95 350.815   5
  -4   8 -12 4067.92 391.740   5
  -4   8 -13 5789.63 459.126   5
  -4   8 -14 2011.42 313.547   5
  -4   8 -15 690.016 232.083   5
  -4   8 -16 2361.53 335.284   5
  -4  -8  16 2292.00 361.398   6
  -4  -8  17 1640.68 302.381   6
  -4  -8  18 1220.81 262.439   6
  -4  -8  19 3702.75 417.790   6
  -4  -8  20 457.282 228.589   6
  -4  -9 -18 4735.73 485.891   5
  -4  -9 -17-131.077 197.550   5
  -4  -9 -16 4022.78 421.065   5
  -4  -9 -15 580.903 252.146   5
  -4  -9 -14 407.185 226.183   5
  -4   9  13 383.812 202.857   5
  -4  -9 -13-106.386 186.033   5
  -4   9  12 2262.82 310.697   5
  -4  -9 -12 2783.75 360.150   5
  -4   9  11 1264.45 254.649   5
  -4  -9 -11 1122.60 268.562   5
  -4   9  10 803.414 233.287   5
   4   9 -10 642.432 212.312   4
  -4  -9 -10 607.667 223.451   5
  -4   9   9 3392.10 360.209   5
   4   9  -9 3318.46 353.138   4
  -4  -9  -9 2798.17 337.724   5
  -4   9   8 6282.99 463.778   5
   4   9  -8 6332.98 453.962   4
  -4  -9  -8 6180.59 472.898   5
  -4   9   7 1570.39 266.507   5
   4   9  -7 1808.66 270.603   4
  -4  -9  -7 1969.80 289.644   5
  -4   9   6 2991.82 327.968   5
   4   9  -6 3645.90 353.657   4
  -4  -9  -6 3464.22 352.749   5
  -4   9   5 749.062 233.357   5
   4   9  -5 1162.71 226.660   4
  -4  -9  -5 930.801 248.268   5
  -4   9   4 6876.78 483.708   5
   4   9  -4 6210.20 432.401   4
  -4  -9  -4 5277.78 408.257   5
  -4   9   3 366.116 196.526   5
   4   9  -3 367.226 191.496   4
  -4  -9  -3 358.587 180.459   5
  -4   9   2 4042.20 378.181   5
   4   9  -2 3883.66 347.430   4
  -4  -9  -2 3836.38 340.417   5
  -4   9   1 2186.13 299.791   5
   4   9  -1 2634.03 299.055   4
  -4  -9  -1 2402.93 289.543   5
   4   9   0 3050.64 317.727   4
  -4   9   0 3269.64 349.292   5
  -4   9  -1 2356.35 339.841   5
   4   9   1 2340.66 277.042   5
   4   9   1 2617.21 301.496   4
  -4   9  -2 3999.41 372.284   5
   4   9   2 4223.71 356.619   4
   4   9   2 4319.13 367.223   5
  -4   9  -3 580.800 233.569   5
   4   9   3 779.561 220.056   5
   4   9   3 170.802 154.794   4
  -4   9  -4 6937.83 483.974   5
   4   9   4 6218.42 424.524   4
   4   9   4 6499.09 443.611   5
  -4   9  -5 525.680 210.962   5
   4   9   5 565.955 199.975   4
   4   9   5 736.723 206.126   5
  -4   9  -6 3522.12 369.057   5
   4   9   6 3046.24 302.289   4
   4   9   6 3094.90 335.354   5
  -4   9  -7 2586.17 333.756   5
   4   9   7 2097.15 301.843   5
   4   9   7 2310.90 290.846   4
  -4   9  -8 6126.44 464.858   5
   4   9   8 5602.47 407.835   4
   4   9   8 5620.42 446.057   5
  -4   9  -9 2883.76 347.570   5
   4   9   9 3048.66 328.929   4
   4   9   9 3674.88 376.084   5
  -4   9 -10 379.675 204.852   5
   4   9  10 401.516 214.594   5
  -4   9 -11 1169.11 255.471   5
   4   9  11 776.470 229.931   5
  -4   9 -12 2928.99 358.024   5
   4   9  12 2733.70 347.812   5
  -4   9 -13 295.598 213.640   5
   4   9  13 406.686 227.853   5
  -4   9 -14 537.739 208.129   5
   4   9  14 478.205 240.750   5
  -4  -9  15 646.725 225.930   6
  -4   9 -15 926.673 268.273   5
   4   9  15 1111.53 339.923   5
   4   9  16 4258.31 430.361   5
  -4  -9  16 3641.09 430.535   6
   4   9  17 332.845 235.330   5
  -4  -9  17 304.625 203.852   6
   4   9  18 5441.04 518.215   5
  -4  -9  18 5080.30 487.572   6
  -4 -10 -15 476.166 242.185   5
  -4 -10 -14 6.96961 196.118   5
  -4  10  13 1346.13 274.432   5
  -4 -10 -13 986.840 260.023   5
  -4  10  12 324.947 194.252   5
  -4 -10 -12 688.975 243.542   5
  -4  10  11 7674.26 532.268   5
  -4 -10 -11 7784.87 558.215   5
  -4  10  10 4047.93 402.628   5
  -4 -10 -10 3618.95 397.065   5
  -4  10   9 670.697 210.234   5
   4  10  -9 224.857 191.535   4
  -4 -10  -9 829.134 252.376   5
  -4  10   8 2200.88 323.360   5
   4  10  -8 1513.62 279.289   4
  -4 -10  -8 826.065 229.976   5
  -4  10   7 2687.70 341.759   5
   4  10  -7 2580.95 325.155   4
  -4 -10  -7 2438.65 328.531   5
  -4  10   6 3853.32 390.922   5
   4  10  -6 3291.07 345.974   4
  -4 -10  -6 3365.07 351.462   5
  -4  10   5 863.096 229.530   5
   4  10  -5 881.525 251.202   4
  -4 -10  -5 1467.78 264.826   5
  -4  10   4 623.273 235.959   5
   4  10  -4 936.937 268.113   4
  -4 -10  -4 485.930 196.552   5
  -4  10   3 922.576 254.800   5
   4  10  -3 777.438 231.034   4
  -4 -10  -3 773.807 230.357   5
  -4  10   2 4853.08 424.977   5
   4  10  -2 4449.30 385.216   4
  -4 -10  -2 4919.09 405.828   5
   4  10  -1 2316.46 296.995   4
  -4  10   1 1871.75 300.104   5
   4  10   0 16622.5 689.713   4
  -4  10   0 16986.2 757.420   5
  -4  10  -1 2128.09 323.934   5
   4  10   1 2470.87 299.722   4
  -4  10  -2 4195.42 410.051   5
   4  10   2 4347.53 374.619   4
   4  10   2 4983.88 411.435   5
  -4  10  -3 866.820 233.656   5
   4  10   3 681.244 199.565   4
   4  10   3 790.131 252.899   5
  -4  10  -4 78.5497 216.584   5
   4  10   4 430.695 182.248   4
   4  10   4 201.377 194.777   5
  -4  10  -5 1181.96 256.498   5
   4  10   5 588.214 208.765   5
  -4  10  -6 4200.43 397.040   5
   4  10   6 4016.30 388.190   5
  -4  10  -7 3165.85 370.890   5
   4  10   7 2798.45 341.835   5
  -4  10  -8 1867.50 318.852   5
   4  10   8 1627.09 296.282   5
  -4  10  -9 500.991 221.747   5
   4  10   9 554.293 221.626   5
  -4  10 -10 4244.82 425.770   5
   4  10  10 3903.45 411.631   5
   4  10  11 7914.46 560.026   5
  -4  10 -11 7755.36 546.555   5
  -4  10 -12 558.246 242.236   5
   4  10  12 683.111 234.306   5
  -4  10 -13 1040.11 270.307   5
   4  10  13 1561.54 309.697   5
  -4 -10  14 150.103 209.383   6
  -4  10 -14 71.3478 186.582   5
   4  10  14 275.309 251.639   5
  -4 -10  15 734.809 230.373   6
   4  10  15 795.721 264.650   5
  -4 -10  16 940.623 266.683   6
  -4 -10  17 1489.65 318.284   6
  -4  11  14 2532.16 367.507   5
  -4  11  13 1300.74 274.729   5
  -4  11  12 2580.42 362.366   5
  -4 -11 -12 2765.82 380.935   5
  -4  11  11 3.58737 192.209   5
  -4 -11 -11 269.756 217.515   5
  -4  11  10 1401.97 302.832   5
  -4 -11 -10 1985.18 344.336   5
  -4  11   9 1344.27 297.900   5
  -4 -11  -9 1489.14 301.415   5
  -4  11   8 1871.37 311.253   5
   4  11  -8 1628.96 291.997   4
  -4 -11  -8 2128.83 324.609   5
  -4  11   7 4342.38 430.935   5
   4  11  -7 4459.73 415.153   4
  -4 -11  -7 3845.66 426.769   5
  -4  11   6 3244.27 399.537   5
   4  11  -6 2924.72 349.278   4
  -4 -11  -6 2954.30 360.258   5
  -4  11   5 3136.30 375.414   5
   4  11  -5 3019.61 325.730   4
  -4 -11  -5 3194.69 368.410   5
  -4  11   4 6243.99 495.167   5
   4  11  -4 5787.66 442.716   4
  -4 -11  -4 5692.62 465.175   5
   4  11  -3 2088.16 293.930   4
  -4  11   3 1933.87 311.809   5
   4  11  -2 1694.62 285.703   4
  -4  11   2 1874.53 315.523   5
   4  11  -1 241.518 188.787   4
  -4  11   1 119.551 218.594   5
   4  11   0-34.7501 162.061   4
  -4  11   0 174.842 215.205   5
  -4  11  -1 774.268 284.440   5
  -4  11  -2 2193.32 339.190   5
   4  11   3 1718.43 294.164   5
  -4  11  -3 1950.77 325.015   5
  -4  11  -4 6214.93 496.454   5
   4  11   4 6720.08 498.117   5
  -4  11  -5 3192.39 373.650   5
   4  11   5 3354.05 366.844   5
  -4  11  -6 3546.31 394.627   5
   4  11   6 3355.51 375.163   5
  -4  11  -7 4445.42 437.850   5
   4  11   7 3600.47 405.565   5
  -4  11  -8 2236.23 339.726   5
   4  11   8 1644.60 296.447   5
  -4  11  -9 792.722 246.515   5
   4  11   9 1418.01 286.936   5
  -4  11 -10 1963.65 328.388   5
   4  11  10 2422.62 362.932   5
  -4  11 -11 448.103 225.614   5
   4  11  11 692.508 260.492   5
  -4  11 -12 4047.27 428.936   5
   4  11  12 3049.69 403.634   5
  -4  11 -13 982.433 270.574   5
  -4  11 -14 2367.37 359.267   5
  -4  12   9 340.153 260.820   5
  -4  12   8 3140.06 418.446   5
  -4  12   7 5154.21 482.607   5
   4  12  -6 2954.87 354.972   4
  -4  12   6 2718.57 378.683   5
   4  12  -5 1887.93 295.100   4
  -4  12   5 1766.90 322.416   5
  -4  12   4 753.262 262.981   5
  -4  12   3 2315.17 354.570   5
  -4  12   2 1455.67 310.133   5
  -4  12   1 1424.66 307.943   5
  -4  12   0 2308.72 347.656   5
  -4  12  -1 901.746 280.758   5
  -4  12  -2 1595.94 322.178   5
  -4  12  -3 2626.04 371.665   5
  -4  12  -4 980.909 267.738   5
   4  12   4 749.570 244.199   5
  -4  12  -5 2509.92 362.035   5
   4  12   5 2186.64 328.425   5
  -4  12  -6 2874.43 385.379   5
   4  12   6 2980.72 365.765   5
   4  12   7 6724.03 526.878   5
  -4  12  -7 5448.81 493.424   5
   4  12   8 2464.71 369.013   5
  -4  12  -8 3268.91 408.504   5
   4  12   9 554.247 245.484   5
  -4  12  -9 283.702 231.417   5
  -4  12 -10 2080.59 345.328   5
  -4  12 -11 1832.02 337.725   5
   4  13   5 1327.15 293.867   5
  -5   0   0-84.6025 139.386   5
  -5   0  -1 1300.39 216.026   5
  -5   0   1 860.879 176.133   5
   5   0  -1 1329.17 209.650   4
   5   0  -2 13631.9 521.163   4
  -5   0   2 12704.4 505.527   5
  -5   0  -2 12732.0 534.763   5
  -5   0   3 1989.87 235.830   5
  -5   0  -3 1839.18 247.167   5
   5   0  -3 1962.09 223.216   4
   5   0  -4 13901.5 528.108   4
  -5   0  -4 13679.6 577.312   5
  -5   0  -5 1847.48 245.529   5
   5   0  -5 1958.26 220.236   4
   5   0  -6 7771.36 403.880   4
  -5   0  -6 7082.04 437.507   5
   5   0  -7 20350.1 637.979   4
  -5   0  -7 20278.3 726.923   5
  -5   0  -8 1872.02 267.160   5
   5   0  -8 1759.92 233.847   4
   5   0  -9 5317.77 350.051   4
  -5   0  -9 4788.57 394.178   5
   5   0 -10 5476.20 347.565   4
  -5   0 -10 5629.93 428.505   5
   5   0 -11 5366.94 347.590   4
  -5   0 -11 4609.51 401.680   5
  -5   0 -12 4747.26 408.989   5
  -5   0 -13 15971.1 693.331   5
  -5   0 -14 1767.27 300.180   5
  -5   0 -15 5766.71 449.802   5
  -5   0 -16 10265.6 608.670   5
  -5   0 -17 3590.34 395.362   5
  -5   0 -18 1438.91 288.752   5
  -5   0 -19 545.130 247.201   5
  -5   0 -20 10998.0 648.960   5
  -5   0  21 2045.06 356.091   6
  -5   0 -21 2320.08 344.702   5
  -5   0  22 56.8309 205.387   6
  -5   0 -22-282.050 208.388   5
  -5   0  23 4643.58 463.329   6
  -5   0 -23 4446.96 459.775   5
  -5   0  24 39.7265 207.301   6
  -5   0 -24-120.242 212.706   5
  -5  -1 -24 1625.86 349.026   5
  -5  -1 -23 481.729 264.110   5
  -5  -1 -22 135.466 218.288   5
  -5  -1 -21 9386.05 619.122   5
  -5   1  21 7382.57 585.685   6
  -5  -1 -20 3831.53 416.725   5
  -5  -1 -19 240.796 226.701   5
  -5  -1 -18 4858.01 447.603   5
  -5  -1 -17 2243.72 322.867   5
  -5  -1 -16 8894.09 557.458   5
  -5  -1 -15 11110.3 612.113   5
  -5  -1 -14 354.851 189.723   5
   5   1 -14 428.676 184.576   4
   5   1 -13 4374.74 341.401   4
  -5  -1 -13 5413.39 435.088   5
   5   1 -12 9230.52 472.496   4
  -5  -1 -12 9358.00 551.675   5
   5   1 -11 6154.92 387.469   4
  -5  -1 -11 5987.89 440.043   5
  -5  -1 -10 1685.64 282.879   5
   5   1 -10 1822.78 236.739   4
  -5  -1  -9 2017.88 297.121   5
   5   1  -9 2166.67 252.417   4
   5   1  -8 10486.3 479.757   4
  -5  -1  -8 9951.73 530.709   5
   5   1  -7 16787.9 604.974   4
  -5  -1  -7 16270.8 653.006   5
  -5  -1  -6 2630.14 294.531   5
   5   1  -6 2534.04 251.391   4
   5   1  -5 3543.02 292.110   4
  -5   1   5 1975.49 216.222   5
  -5  -1  -5 3464.35 318.130   5
  -5  -1  -4 2759.94 289.364   5
   5   1  -4 3042.62 277.769   4
  -5   1   4 2783.44 261.245   5
   5   1  -3 16708.4 590.019   4
  -5  -1  -3 15961.3 604.382   5
  -5   1   3 16121.0 575.683   5
  -5  -1  -2 255.792 162.846   5
  -5   1   2 803.016 201.195   5
   5   1  -2 330.130 183.903   4
   5   1  -1 15513.8 581.214   4
  -5   1   1 14503.8 553.063   5
  -5  -1  -1 15401.4 577.353   5
  -5   1   0 7932.68 426.786   5
  -5  -1   0 8908.99 448.010   5
  -5   1  -1 15634.3 590.491   5
  -5  -1   1 15024.7 554.245   5
  -5  -1   2 134.532 132.057   5
  -5   1  -2 262.706 146.511   5
   5  -1  -2 515.416 213.165   4
   5  -1  -3 16092.2 551.817   4
  -5   1  -3 15951.1 608.670   5
  -5  -1   3 16150.4 557.420   5
  -5   1  -4 2631.90 288.254   5
   5  -1  -4 2740.21 244.766   4
  -5   1  -5 2975.98 308.286   5
   5  -1  -5 3091.08 255.695   4
  -5   1  -6 2317.24 288.980   5
   5  -1  -6 2302.77 235.684   4
   5  -1  -7 17293.6 577.593   4
  -5   1  -7 16439.2 654.782   5
  -5   1  -8 10484.8 535.334   5
  -5   1  -9 1814.14 260.639   5
  -5   1 -10 1709.82 263.447   5
  -5   1 -11 6117.50 446.209   5
  -5   1 -12 9034.69 531.946   5
  -5   1 -13 5071.06 419.176   5
  -5   1 -14 143.694 194.815   5
  -5   1 -15 11475.0 622.443   5
  -5   1 -16 7754.70 523.363   5
  -5   1 -17 2597.37 349.338   5
  -5   1 -18 4573.11 427.062   5
  -5   1 -19 158.113 201.064   5
  -5   1 -20 3423.81 396.022   5
  -5   1 -21 9213.10 613.072   5
  -5  -1  22 99.5137 223.297   6
  -5   1 -22-11.1464 219.707   5
  -5  -1  23 148.185 232.169   6
  -5   1 -23 46.7425 223.046   5
  -5  -2 -24 1186.32 290.573   5
  -5  -2 -23 1602.34 326.988   5
  -5  -2 -22 3165.75 399.506   5
  -5  -2 -21 725.931 262.478   5
  -5  -2 -20 1937.55 330.858   5
  -5  -2 -19 2706.66 367.422   5
  -5  -2 -18 3549.03 410.812   5
  -5  -2 -17 2792.32 356.175   5
  -5  -2 -16 3651.04 397.225   5
  -5  -2 -15 3400.02 364.063   5
  -5  -2 -14 290.622 210.290   5
   5   2 -14 613.474 192.110   4
   5   2 -13 6060.70 413.402   4
  -5  -2 -13 5701.81 455.591   5
  -5  -2 -12 1730.20 306.366   5
   5   2 -12 1649.29 238.259   4
  -5  -2 -11 3826.21 360.694   5
   5   2 -11 3633.91 316.519   4
   5   2 -10 7368.31 428.415   4
  -5  -2 -10 7790.35 482.223   5
  -5  -2  -9 1227.86 239.469   5
   5   2  -9 1009.71 215.058   4
   5   2  -8 5753.75 383.658   4
  -5  -2  -8 5289.24 402.543   5
   5   2  -7 5946.57 391.848   4
  -5  -2  -7 5191.50 389.452   5
  -5  -2  -6 2263.50 282.269   5
   5   2  -6 2041.95 251.809   4
   5   2  -5 24965.5 739.757   4
  -5  -2  -5 25564.0 793.393   5
  -5   2   5 24924.0 704.149   5
  -5  -2  -4 2910.81 299.799   5
   5   2  -4 2280.03 255.621   4
  -5   2   4 2150.83 233.304   5
  -5  -2  -3 527.730 205.825   5
   5   2  -3 387.804 153.798   4
  -5   2   3 347.492 163.283   5
   5   2  -2 18530.4 641.522   4
  -5   2   2 18096.5 627.731   5
  -5  -2  -2 18354.9 640.566   5
   5   2  -1 10513.6 491.073   4
  -5   2   1 10170.4 478.520   5
  -5  -2  -1 11099.6 504.324   5
  -5   2   0 10796.3 506.197   5
  -5  -2   0 10329.1 477.623   5
   5   2   0 11104.8 505.969   4
  -5  -2   1 10679.3 477.120   5
  -5   2  -1 11067.7 506.291   5
  -5  -2   2 18062.0 602.125   5
  -5   2  -2 19049.8 666.221   5
   5  -2  -2 18128.1 573.827   4
  -5   2  -3 314.860 175.450   5
  -5   2  -4 2162.43 264.332   5
  -5   2  -5 24146.8 780.864   5
  -5   2  -6 2051.40 292.758   5
  -5   2  -7 5350.60 403.174   5
  -5   2  -8 4911.29 380.367   5
  -5   2  -9 990.174 237.844   5
  -5   2 -10 7647.45 489.139   5
  -5   2 -11 3557.16 350.389   5
  -5   2 -12 1955.01 296.392   5
  -5   2 -13 6653.66 489.633   5
  -5   2 -14 438.186 217.944   5
  -5   2 -15 4034.42 400.156   5
  -5   2 -16 2981.22 349.529   5
  -5   2 -17 2691.68 349.768   5
  -5   2 -18 3663.96 389.187   5
  -5   2 -19 2759.26 379.060   5
  -5   2 -20 2450.25 353.601   5
  -5  -2  21 536.014 242.165   6
  -5   2 -21 364.829 235.420   5
  -5  -2  22 2465.42 397.272   6
  -5   2 -22 2773.92 381.406   5
  -5  -2  23 1184.09 344.420   6
  -5  -3 -23 2017.36 346.324   5
  -5  -3 -22 3249.93 419.837   5
  -5  -3 -21 1642.52 294.632   5
  -5  -3 -20 791.862 274.444   5
  -5  -3 -19 955.579 261.663   5
  -5  -3 -18 10227.7 626.010   5
  -5  -3 -17 1358.38 282.834   5
  -5  -3 -16 834.700 237.629   5
  -5  -3 -15 606.883 225.884   5
   5   3 -14 91.5899 170.403   4
  -5  -3 -14 71.3120 189.137   5
   5   3 -13 1751.42 271.362   4
  -5  -3 -13 1808.27 295.126   5
  -5  -3 -12 13302.4 650.781   5
   5   3 -12 13336.8 602.117   4
   5   3 -11 3358.48 312.437   4
  -5  -3 -11 3114.39 332.904   5
  -5  -3 -10 5602.72 423.748   5
   5   3 -10 6381.69 419.746   4
   5   3  -9 1302.61 224.285   4
  -5  -3  -9 1150.88 242.600   5
   5   3  -8 420.387 154.253   4
  -5  -3  -8 405.667 178.470   5
   5   3  -7 2507.03 279.750   4
  -5  -3  -7 1976.21 276.198   5
  -5   3   6 684.671 168.278   5
   5   3  -6 1214.78 226.581   4
  -5  -3  -6 957.469 207.260   5
  -5  -3  -5 5116.05 390.086   5
   5   3  -5 4903.47 359.594   4
  -5   3   5 4719.91 335.187   5
  -5  -3  -4 3245.91 308.828   5
   5   3  -4 2988.03 288.771   4
  -5   3   4 3072.32 286.277   5
  -5  -3  -3 4943.73 361.817   5
   5   3  -3 4290.75 338.388   4
  -5   3   3 5104.50 354.948   5
  -5  -3  -2 9634.00 477.128   5
   5   3  -2 8894.49 465.173   4
  -5   3   2 9088.72 466.218   5
   5   3  -1 3267.68 309.119   4
  -5  -3  -1 3798.09 318.033   5
  -5   3   1 3194.72 303.652   5
   5   3   0 42946.9 989.374   4
  -5  -3   0 43398.9 953.361   5
  -5   3   0 42359.8 989.565   5
  -5  -3   1 3193.07 277.282   5
  -5   3  -1 3548.43 324.172   5
   5   3   1 3426.97 319.297   4
  -5  -3   2 6309.99 358.835   5
  -5   3  -2 8953.34 485.503   5
  -5   3  -3 5716.72 397.066   5
  -5   3  -4 3223.95 312.742   5
  -5   3  -5 5316.14 397.521   5
  -5   3  -6 769.762 208.824   5
  -5   3  -7 2040.77 277.356   5
  -5   3  -8 593.558 227.767   5
  -5   3  -9 1220.24 242.229   5
  -5   3 -10 6375.21 451.164   5
  -5   3 -11 2653.19 329.560   5
  -5   3 -12 13054.0 637.625   5
  -5   3 -13 1982.28 309.830   5
  -5   3 -14-37.5700 178.739   5
  -5   3 -15 840.441 257.061   5
  -5   3 -16 528.772 231.372   5
  -5   3 -17 1001.90 298.736   5
  -5   3 -18 9134.08 583.516   5
  -5   3 -19 800.109 264.103   5
  -5   3 -20 650.350 244.042   5
  -5  -3  21 820.342 333.256   6
  -5   3 -21 1861.98 325.486   5
  -5  -3  22 1980.46 414.618   6
  -5   3 -22 3608.45 431.258   5
  -5  -4 -22 3053.71 400.300   5
  -5  -4 -21-101.051 203.521   5
  -5  -4 -20 1549.02 318.874   5
  -5  -4 -19 6829.27 534.527   5
  -5  -4 -18 802.463 264.098   5
  -5  -4 -17 1354.04 292.915   5
  -5  -4 -16 843.027 270.452   5
  -5  -4 -15 6313.58 491.174   5
   5   4 -14 1571.98 271.602   4
  -5  -4 -14 1834.52 298.629   5
  -5  -4 -13 18401.8 780.806   5
   5   4 -13 19131.9 745.824   4
   5   4 -12 3454.49 348.115   4
  -5  -4 -12 3048.26 367.769   5
  -5  -4 -11 10870.5 588.610   5
   5   4 -11 9938.85 533.189   4
   5   4 -10 1299.98 228.031   4
  -5  -4 -10 1306.94 273.744   5
   5   4  -9 806.620 201.873   4
  -5  -4  -9 315.063 172.307   5
   5   4  -8 6928.57 442.708   4
  -5  -4  -8 6946.44 461.386   5
  -5  -4  -7 7504.16 470.153   5
  -5   4   7 9182.12 473.704   5
   5   4  -7 9101.05 497.036   4
  -5   4   6 554.272 174.744   5
   5   4  -6 281.511 185.970   4
  -5  -4  -6 419.924 203.903   5
  -5  -4  -5 38850.7 989.982   5
  -5   4   5 37889.8 931.554   5
   5   4  -5 37519.1 968.921   4
  -5   4   4 615.883 189.122   5
   5   4  -4 370.212 172.070   4
  -5  -4  -4 263.409 175.575   5
  -5  -4  -3 8114.52 464.842   5
  -5   4   3 8575.12 465.042   5
   5   4  -3 8117.27 457.908   4
  -5   4   2 1598.82 235.149   5
   5   4  -2 811.530 196.321   4
  -5  -4  -2 1612.79 244.054   5
  -5  -4  -1 12663.5 540.669   5
  -5   4   1 13184.7 572.581   5
   5   4  -1 12703.4 566.110   4
  -5   4   0 66.5528 154.357   5
   5   4   0 337.882 209.210   4
  -5  -4   0 241.130 134.118   5
  -5  -4   1 12001.7 510.383   5
   5   4   1 13167.7 573.269   4
  -5   4  -1 12970.8 580.060   5
   5   4   2 1678.82 260.559   4
  -5   4  -2 1593.36 250.418   5
  -5   4  -3 9421.32 509.500   5
  -5   4  -4 641.336 212.883   5
  -5   4  -5 36832.7 992.299   5
  -5   4  -6 251.644 199.474   5
  -5   4  -7 8050.24 486.796   5
  -5   4  -8 7230.68 472.003   5
  -5   4  -9 418.235 213.867   5
  -5   4 -10 832.355 215.848   5
  -5   4 -11 10530.7 580.691   5
  -5   4 -12 4183.09 397.883   5
  -5   4 -13 19301.5 786.978   5
  -5   4 -14 1843.12 300.249   5
  -5   4 -15 8026.47 535.832   5
  -5   4 -16 545.227 229.734   5
  -5   4 -17 1168.66 283.935   5
  -5   4 -18 191.187 207.087   5
  -5   4 -19 6544.08 510.390   5
  -5   4 -20 1684.95 317.777   5
  -5  -4  21 297.201 240.601   6
  -5   4 -21 186.268 245.784   5
  -5  -5 -21 3539.83 425.053   5
  -5  -5 -20 471.846 240.595   5
  -5  -5 -19 1322.87 299.634   5
  -5  -5 -18 4821.68 458.859   5
  -5  -5 -17 969.925 296.851   5
  -5  -5 -16 3726.06 401.744   5
  -5  -5 -15 221.157 223.861   5
  -5  -5 -14 7312.18 526.331   5
   5   5 -13 377.599 208.737   4
  -5  -5 -13 429.630 224.829   5
   5   5 -12 3234.95 337.822   4
  -5  -5 -12 3292.85 374.240   5
   5   5 -11 840.454 221.337   4
  -5  -5 -11 570.608 214.614   5
   5   5 -10 570.160 197.030   4
  -5  -5 -10 822.720 246.622   5
   5   5  -9 2117.05 284.508   4
  -5  -5  -9 1806.24 286.639   5
  -5  -5  -8 26643.1 880.416   5
  -5   5   8 29598.3 843.659   5
   5   5  -8 29654.0 899.693   4
  -5   5   7 1387.76 222.752   5
   5   5  -7 1705.29 277.519   4
  -5  -5  -7 1833.44 274.547   5
  -5  -5  -6 21957.8 778.729   5
  -5   5   6 21662.4 737.258   5
   5   5  -6 22239.2 771.560   4
  -5   5   5 1020.09 208.330   5
   5   5  -5 830.273 220.350   4
  -5  -5  -5 838.909 233.960   5
  -5   5   4 767.226 209.242   5
   5   5  -4 960.870 207.183   4
  -5  -5  -4 765.140 212.000   5
  -5   5   3 1050.99 206.440   5
   5   5  -3 1219.30 223.749   4
  -5  -5  -3 1286.47 236.277   5
  -5  -5  -2 8274.41 456.601   5
   5   5  -2 8544.50 483.698   4
  -5   5   2 8079.12 479.789   5
  -5  -5  -1 18492.3 675.426   5
   5   5  -1 18403.6 693.250   4
  -5   5   1 20083.2 730.021   5
  -5  -5   0 40270.6 949.567   5
   5   5   0 38504.7 994.013   4
  -5   5   0 39108.7 1010.43   5
   5   5   1 19516.4 716.021   4
  -5   5  -1 19241.9 722.857   5
   5   5   2 8242.98 476.847   4
  -5   5  -2 8350.69 495.273   5
  -5   5  -3 1059.34 257.836   5
   5   5   3 1592.61 259.671   4
  -5   5  -4 1065.45 229.672   5
   5   5   4 1226.29 255.638   4
  -5   5  -5 807.953 220.929   5
  -5   5  -6 21151.3 783.536   5
  -5   5  -7 1955.40 295.187   5
  -5   5  -8 28245.6 911.336   5
  -5   5  -9 1991.56 290.838   5
  -5   5 -10 777.797 219.034   5
  -5   5 -11 784.634 221.531   5
  -5   5 -12 3459.81 365.605   5
  -5   5 -13 103.986 185.433   5
  -5   5 -14 7344.34 528.493   5
  -5   5 -15 752.765 249.945   5
  -5   5 -16 2785.26 358.223   5
  -5   5 -17 925.161 258.058   5
  -5   5 -18 4107.06 418.211   5
  -5   5 -19 1695.19 310.319   5
  -5   5 -20 531.073 258.358   5
  -5  -6 -19 2722.50 383.893   5
  -5  -6 -18 635.705 263.694   5
  -5  -6 -17 4359.19 445.996   5
  -5  -6 -16 3939.80 422.435   5
  -5  -6 -15 571.520 244.354   5
  -5  -6 -14 654.093 252.020   5
   5   6 -13 6331.04 476.599   4
  -5  -6 -13 6133.21 498.835   5
   5   6 -12 2525.89 314.248   4
  -5  -6 -12 1903.21 320.926   5
   5   6 -11 7488.37 496.717   4
  -5  -6 -11 7068.29 503.943   5
   5   6 -10 4228.47 378.421   4
  -5  -6 -10 4088.41 408.597   5
   5   6  -9 6899.32 471.643   4
  -5  -6  -9 7931.57 531.794   5
  -5   6   8 1924.82 268.210   5
   5   6  -8 2004.63 290.738   4
  -5  -6  -8 1992.42 301.996   5
  -5   6   7 2041.72 270.637   5
   5   6  -7 2304.93 302.966   4
  -5  -6  -7 2055.76 293.173   5
  -5   6   6 2794.72 319.994   5
   5   6  -6 2652.36 311.157   4
  -5  -6  -6 2310.60 303.748   5
  -5   6   5 9082.91 517.854   5
   5   6  -5 8516.99 507.466   4
  -5  -6  -5 8412.75 511.603   5
  -5   6   4 3391.97 328.182   5
   5   6  -4 3980.06 363.258   4
  -5  -6  -4 3299.42 333.735   5
  -5   6   3 4281.54 426.896   5
   5   6  -3 3824.99 351.542   4
  -5  -6  -3 4052.47 348.732   5
  -5   6   2 809.481 206.854   5
   5   6  -2 1195.85 243.271   4
  -5  -6  -2 1102.98 226.170   5
  -5   6   1 1068.82 246.819   5
   5   6  -1 1049.55 232.752   4
  -5  -6  -1 743.920 204.673   5
   5   6   0 785.791 213.894   4
  -5   6   0 1582.04 280.738   5
   5   6   1 778.311 215.424   4
  -5   6  -1 813.847 207.865   5
   5   6   2 1125.36 235.209   4
  -5   6  -2 1159.96 245.323   5
  -5   6  -3 4043.92 383.950   5
   5   6   3 4366.22 381.264   4
  -5   6  -4 3780.46 371.068   5
   5   6   4 4306.85 379.059   4
  -5   6  -5 7516.08 493.346   5
   5   6   5 8934.62 520.376   4
  -5   6  -6 2472.10 306.820   5
  -5   6  -7 2248.19 312.888   5
  -5   6  -8 2099.14 295.513   5
  -5   6  -9 7033.43 493.829   5
  -5   6 -10 3569.84 384.693   5
  -5   6 -11 7522.10 515.581   5
  -5   6 -12 2310.74 325.804   5
  -5   6 -13 5970.23 481.168   5
  -5   6 -14 610.620 264.579   5
  -5   6 -15 494.254 221.625   5
  -5   6 -16 4481.44 435.445   5
  -5   6 -17 4137.88 438.938   5
  -5   6 -18 190.224 196.296   5
  -5   6 -19 2555.91 367.758   5
  -5  -7 -18 1965.46 366.638   5
  -5  -7 -17 4747.47 469.559   5
  -5  -7 -16 1452.22 307.987   5
  -5  -7 -15 2120.86 342.170   5
  -5  -7 -14 1975.95 347.756   5
   5   7 -13 886.658 258.241   4
  -5  -7 -13 751.431 258.769   5
   5   7 -12 1055.35 261.689   4
  -5  -7 -12 739.871 245.314   5
   5   7 -11 10318.0 592.499   4
  -5  -7 -11 10100.4 605.614   5
   5   7 -10 3694.54 387.300   4
  -5  -7 -10 3716.38 392.087   5
  -5   7   9 3695.60 355.899   5
   5   7  -9 3385.28 359.346   4
  -5  -7  -9 3336.15 373.440   5
  -5   7   8 2784.29 328.812   5
   5   7  -8 2099.45 284.753   4
  -5  -7  -8 2569.62 328.839   5
  -5   7   7 2498.13 307.941   5
   5   7  -7 2783.26 325.972   4
  -5  -7  -7 2600.34 325.111   5
  -5   7   6 5375.76 419.270   5
   5   7  -6 4859.64 405.690   4
  -5  -7  -6 4739.68 412.508   5
  -5   7   5 1464.15 251.510   5
   5   7  -5 1610.55 266.400   4
  -5  -7  -5 2130.84 286.965   5
  -5   7   4 610.339 204.122   5
   5   7  -4 824.125 224.281   4
  -5  -7  -4 325.443 162.369   5
  -5   7   3 11789.5 600.188   5
   5   7  -3 12063.6 597.727   4
  -5  -7  -3 12102.9 592.425   5
  -5   7   2 2836.33 327.619   5
   5   7  -2 3187.65 338.041   4
  -5  -7  -2 2887.88 315.474   5
  -5   7   1 1433.68 251.999   5
   5   7  -1 1897.28 279.818   4
  -5  -7  -1 1925.65 271.354   5
   5   7   0 565.043 199.248   4
  -5   7   0 505.697 204.634   5
   5   7   1 1696.11 246.706   4
  -5   7  -1 2274.91 306.989   5
   5   7   2 2813.60 316.271   4
  -5   7  -2 3160.15 346.684   5
   5   7   3 12441.8 605.180   4
  -5   7  -3 12076.8 618.667   5
   5   7   4 30.6403 174.614   4
  -5   7  -4 279.023 203.870   5
   5   7   5 1485.46 260.020   4
  -5   7  -5 1825.10 297.693   5
  -5   7  -6 5609.10 450.158   5
   5   7   6 5208.62 424.331   4
  -5   7  -7 2597.92 346.899   5
   5   7   7 3324.95 355.684   4
  -5   7  -8 2757.04 351.236   5
  -5   7  -9 3659.47 384.587   5
  -5   7 -10 3794.36 402.193   5
  -5   7 -11 9731.53 593.832   5
  -5   7 -12 652.698 229.617   5
  -5   7 -13 1202.02 288.121   5
  -5   7 -14 1255.88 281.113   5
  -5   7 -15 2715.06 372.663   5
  -5   7 -16 1431.55 279.818   5
  -5   7 -17 4476.13 450.307   5
  -5   7 -18 1861.98 340.830   5
  -5   7 -19 3309.29 410.680   5
  -5  -8 -16 2797.07 381.053   5
  -5  -8 -15 2345.97 371.439   5
  -5  -8 -14 783.265 263.756   5
  -5  -8 -13 1382.63 288.547   5
   5   8 -12 4265.42 417.634   4
  -5  -8 -12 4149.93 428.873   5
   5   8 -11 3439.74 374.444   4
  -5  -8 -11 2999.84 390.094   5
  -5   8  10 3729.14 370.536   5
   5   8 -10 3705.52 377.350   4
  -5  -8 -10 3581.61 398.066   5
  -5   8   9 207.781 185.379   5
   5   8  -9 279.526 204.923   4
  -5  -8  -9 617.227 259.214   5
  -5   8   8 7911.95 524.260   5
   5   8  -8 8405.08 537.761   4
  -5  -8  -8 7853.59 528.976   5
  -5   8   7 460.726 221.091   5
   5   8  -7 503.204 197.991   4
  -5  -8  -7 361.035 198.186   5
  -5   8   6 2817.62 344.517   5
   5   8  -6 3465.65 367.745   4
  -5  -8  -6 3081.59 361.507   5
  -5   8   5 4100.42 390.724   5
   5   8  -5 4336.58 389.179   4
  -5  -8  -5 4062.07 382.954   5
  -5   8   4 472.592 213.493   5
   5   8  -4 1333.05 263.852   4
  -5  -8  -4 673.712 219.103   5
  -5   8   3 8534.42 547.800   5
   5   8  -3 8786.51 535.345   4
  -5  -8  -3 7439.69 484.806   5
  -5   8   2 5468.50 458.657   5
   5   8  -2 5884.31 450.561   4
  -5  -8  -2 5298.97 412.635   5
   5   8  -1 827.692 212.690   4
  -5   8   1 1222.50 284.869   5
   5   8   0 134.858 167.025   4
  -5   8   0 170.447 193.606   5
   5   8   1 1315.65 247.648   4
  -5   8  -1 785.640 237.462   5
   5   8   2 5735.75 436.297   4
  -5   8  -2 5886.01 466.049   5
   5   8   3 8081.73 511.415   4
  -5   8  -3 8183.56 548.597   5
   5   8   4 1015.33 240.971   4
  -5   8  -4 975.128 256.065   5
   5   8   5 4137.06 378.673   4
  -5   8  -5 4671.29 428.400   5
   5   8   6 3542.80 366.105   4
  -5   8  -6 3137.85 367.145   5
   5   8   7 423.702 194.959   4
  -5   8  -7 716.998 250.072   5
   5   8   8 8600.47 532.278   4
  -5   8  -8 8468.98 563.147   5
  -5   8  -9 559.233 242.189   5
   5   8   9 592.720 226.196   4
  -5   8 -10 4042.19 413.267   5
  -5   8 -11 4882.95 450.209   5
  -5   8 -12 4189.50 428.157   5
  -5   8 -13 1319.20 298.269   5
  -5   8 -14 1832.67 327.501   5
  -5   8 -15 2603.46 367.727   5
  -5   8 -16 2572.21 367.504   5
  -5   8 -17 3326.58 423.906   5
  -5   8 -18 219.084 227.777   5
  -5  -9 -13 5664.57 516.838   5
  -5  -9 -12 804.069 257.249   5
   5   9 -11 949.710 275.222   4
  -5  -9 -11 763.011 270.395   5
  -5   9  10 1912.33 308.556   5
   5   9 -10 1923.56 319.597   4
  -5  -9 -10 1554.78 292.629   5
  -5   9   9 162.227 198.004   5
   5   9  -9 24.2104 181.633   4
  -5  -9  -9 597.495 251.717   5
  -5   9   8 915.231 250.986   5
   5   9  -8 1049.18 234.481   4
  -5  -9  -8 636.312 257.043   5
  -5   9   7 5209.52 457.181   5
   5   9  -7 6115.83 483.055   4
  -5  -9  -7 5359.99 454.733   5
  -5   9   6 350.443 187.257   5
   5   9  -6 730.421 230.163   4
  -5  -9  -6 633.089 228.702   5
  -5   9   5 1757.82 303.907   5
   5   9  -5 1887.17 302.658   4
  -5  -9  -5 1476.40 270.786   5
  -5   9   4 675.506 233.479   5
   5   9  -4 435.417 209.895   4
  -5  -9  -4 687.756 242.922   5
  -5   9   3 2112.83 322.707   5
   5   9  -3 1752.79 286.949   4
  -5  -9  -3 2112.06 309.423   5
   5   9  -2 9301.73 555.197   4
  -5   9   2 9635.68 598.259   5
   5   9  -1 1975.96 288.774   4
  -5   9   1 2318.21 337.184   5
   5   9   0 152.196 198.009   4
  -5   9   0 383.487 218.688   5
   5   9   1 1574.27 281.105   4
  -5   9  -1 1659.43 307.889   5
   5   9   2 8977.80 544.541   4
  -5   9  -2 9648.28 599.193   5
  -5   9  -3 1468.95 281.765   5
   5   9   3 2149.62 312.031   4
   5   9   3 1327.98 270.287   5
   5   9   4 972.363 245.144   4
  -5   9  -4 724.511 253.140   5
   5   9   5 1626.24 285.437   4
  -5   9  -5 1841.19 318.618   5
   5   9   6 51.7316 177.231   4
  -5   9  -6 405.157 237.961   5
   5   9   7 5162.89 434.405   4
  -5   9  -7 5589.17 480.433   5
  -5   9  -8 784.825 247.948   5
   5   9   8 753.998 240.742   4
  -5   9  -9 234.945 228.749   5
   5   9   9 184.985 191.747   4
  -5   9 -10 1838.14 328.697   5
   5   9  10 1857.41 295.835   4
  -5   9 -11 366.207 219.112   5
   5   9  11 926.148 261.849   4
  -5   9 -12 1166.07 290.973   5
   5   9  12 685.304 259.583   4
  -5   9 -13 5591.29 500.475   5
  -5   9 -14 903.179 281.936   5
  -5   9 -15 2626.37 383.766   5
  -5   9 -16 860.768 297.824   5
  -5  10  11 2351.84 369.590   5
  -5 -10 -11 1469.74 317.018   5
  -5  10  10 2012.80 335.586   5
   5  10 -10 2134.13 336.973   4
  -5 -10 -10 1721.23 318.319   5
  -5  10   9 770.044 244.689   5
   5  10  -9 426.597 234.409   4
  -5 -10  -9 1011.94 279.374   5
  -5  10   8 2842.32 370.636   5
   5  10  -8 2704.24 353.705   4
  -5 -10  -8 2800.93 373.913   5
  -5  10   7 1175.20 277.533   5
   5  10  -7 595.320 213.110   4
  -5 -10  -7 672.084 222.834   5
  -5  10   6 695.361 258.267   5
   5  10  -6 969.983 240.585   4
  -5 -10  -6 476.467 214.323   5
  -5  10   5 2351.89 344.517   5
   5  10  -5 2336.84 336.768   4
  -5 -10  -5 2506.99 347.102   5
  -5  10   4 1204.35 297.352   5
   5  10  -4 1148.55 253.483   4
  -5 -10  -4 1197.50 263.579   5
   5  10  -3 576.310 207.904   4
  -5  10   3 1118.26 282.477   5
   5  10  -2 2852.54 365.021   4
  -5  10   2 3166.65 393.989   5
   5  10  -1 1563.59 305.546   4
  -5  10   1 1735.81 316.746   5
   5  10   0 1628.04 284.413   4
  -5  10   0 1776.60 314.531   5
   5  10   1 1975.42 295.501   4
  -5  10  -1 2376.41 361.366   5
   5  10   2 2858.19 348.353   4
  -5  10  -2 2543.06 367.589   5
   5  10   3 1224.51 276.997   4
  -5  10  -3 1335.88 300.293   5
  -5  10  -4 1440.46 312.657   5
   5  10   4 672.250 213.212   4
   5  10   4 1102.12 264.691   5
  -5  10  -5 2375.96 366.029   5
   5  10   5 2019.49 298.992   4
   5  10   5 2749.48 337.749   5
  -5  10  -6 991.308 275.574   5
   5  10   6 397.038 219.182   4
   5  10   6 636.689 221.623   5
  -5  10  -7 847.956 269.728   5
   5  10   7 203.396 186.164   4
   5  10   7 739.642 243.555   5
  -5  10  -8 3499.88 425.427   5
   5  10   8 2489.08 327.805   4
   5  10   8 2920.94 371.047   5
   5  10   9 1030.30 274.953   5
  -5  10  -9 967.433 285.381   5
   5  10  10 2559.09 355.199   5
  -5  10 -10 2356.86 364.647   5
   5  10  11 2424.45 366.950   5
  -5  10 -11 2163.64 356.481   5
  -5  10 -12 787.207 261.017   5
  -5 -11  -8 2089.93 341.462   5
  -5  11   7 707.273 247.120   5
   5  11  -7 881.146 270.512   4
  -5 -11  -7 834.325 250.208   5
  -5  11   6 229.821 223.613   5
   5  11  -6 214.559 218.736   4
  -5 -11  -6 333.520 233.864   5
  -5  11   5 84.4306 202.602   5
   5  11  -5 326.526 227.885   4
  -5 -11  -5 580.493 240.452   5
   5  11  -4 2731.67 355.567   4
  -5  11   4 2409.18 358.991   5
   5  11  -3-31.3081 182.819   4
  -5  11   3-102.827 204.293   5
   5  11  -2 1124.81 277.706   4
  -5  11   2 561.160 245.700   5
   5  11  -1 1918.54 314.196   4
  -5  11   1 1504.72 310.273   5
   5  11   0 1983.17 332.187   4
  -5  11   0 1602.15 321.220   5
   5  11   1 1947.59 320.059   4
  -5  11  -1 2034.70 334.485   5
   5  11   2 935.218 252.128   4
  -5  11  -2 243.793 221.770   5
   5  11   3 362.074 181.440   4
  -5  11  -3 603.872 250.732   5
  -5  11  -4 2706.78 389.296   5
   5  11   5 43.7122 210.858   5
  -5  11  -5 374.746 255.253   5
   5  11   6 218.087 243.339   5
   5  11   7 971.255 282.930   5
   5  11   8 2583.13 367.553   5
  -6   0   0 27556.5 856.452   5
   6   0   0 28555.2 846.379   4
   6   0  -1 2054.74 335.920   4
  -6   0   1 2270.29 318.488   5
  -6   0  -1 1215.41 259.397   5
   6   0  -2 1415.14 237.492   4
  -6   0   2 1659.53 245.956   5
  -6   0  -2 1448.03 248.170   5
   6   0  -3 2903.65 302.739   4
  -6   0  -3 2452.80 307.407   5
   6   0  -4 873.189 208.410   4
  -6   0  -4 642.779 193.856   5
   6   0  -5 1070.56 205.412   4
  -6   0  -5 1304.76 245.170   5
   6   0  -6 200.638 141.021   4
  -6   0  -6 96.8497 183.470   5
  -6   0  -7 3697.46 389.266   5
   6   0  -7 3163.81 304.559   4
  -6   0  -8 1430.54 280.717   5
  -6   0  -9 1790.30 299.019   5
  -6   0 -10 1042.39 258.221   5
  -6   0 -11 191.595 196.789   5
  -6   0 -12 332.143 198.166   5
  -6   0 -13 225.774 209.485   5
  -6   0 -14 953.159 254.113   5
  -6   0 -15 238.650 220.268   5
  -6   0 -16 750.685 264.823   5
  -6   0 -17 172.661 258.770   5
  -6   0 -18 756.452 275.220   5
  -6   0 -19 315.903 246.720   5
  -6  -1 -19 1310.83 323.992   5
  -6  -1 -18-149.380 208.911   5
  -6  -1 -17 3853.61 441.036   5
  -6  -1 -16 202.529 216.956   5
  -6  -1 -15 743.381 281.172   5
  -6  -1 -14 1388.93 290.691   5
  -6  -1 -13 364.971 236.265   5
  -6  -1 -12 506.439 247.613   5
   6   1 -11 2377.36 296.081   4
  -6  -1 -11 1660.70 307.114   5
   6   1 -10 1177.70 233.341   4
  -6  -1 -10 1451.33 304.072   5
   6   1  -9 4689.60 384.556   4
  -6  -1  -9 3532.77 373.500   5
   6   1  -8 962.318 226.445   4
  -6  -1  -8 675.718 241.942   5
   6   1  -7 1345.89 237.917   4
  -6  -1  -7 1125.39 254.848   5
   6   1  -6 1644.92 256.438   4
  -6  -1  -6 906.071 217.884   5
   6   1  -5 1962.61 270.022   4
  -6  -1  -5 2335.94 321.929   5
  -6  -1  -4 5827.48 440.954   5
   6   1  -4 6004.72 415.375   4
  -6   1   3 4655.76 369.657   5
  -6  -1  -3 4724.57 391.372   5
   6   1  -3 4559.49 365.001   4
  -6   1   2 4708.59 366.728   5
  -6  -1  -2 4518.70 374.927   5
   6   1  -2 4373.91 362.009   4
  -6   1   1 5457.27 397.723   5
  -6  -1  -1 5656.15 413.416   5
   6   1  -1 5504.58 396.851   4
  -6   1   0 7691.51 468.001   5
  -6  -1   0 8433.88 481.102   5
   6   1   0 8411.53 491.337   4
   6  -1   0 7709.72 443.759   4
  -6   1  -1 6400.79 439.916   5
  -6  -1   1 6180.04 410.617   5
   6  -1  -1 5603.75 389.548   4
   6   1   1 5804.14 413.108   4
  -6   1  -2 5037.96 393.266   5
   6  -1  -2 4908.85 367.745   4
  -6   1  -3 4884.68 401.999   5
  -6   1  -4 5746.64 436.257   5
  -6   1  -5 2360.11 305.990   5
  -6   1  -6 967.432 229.298   5
  -6   1  -7 1193.62 251.718   5
  -6   1  -8 335.771 214.594   5
  -6   1  -9 3921.92 385.879   5
  -6   1 -10 1112.06 265.606   5
  -6   1 -11 1461.14 285.989   5
  -6   1 -12 867.917 258.324   5
  -6   1 -13 608.945 224.666   5
  -6   1 -14 1063.06 273.087   5
  -6   1 -15 411.685 252.645   5
  -6   1 -16 395.885 239.216   5
  -6   1 -17 4224.45 448.990   5
  -6   1 -18 106.093 208.734   5
  -6   1 -19 1344.12 308.258   5
  -6  -2 -18 2188.43 358.514   5
  -6  -2 -17 664.332 260.016   5
  -6  -2 -16 3517.94 410.868   5
   6   2 -15 913.378 236.054   4
  -6  -2 -15 1275.42 291.491   5
   6   2 -14 242.654 194.670   4
  -6  -2 -14-20.2100 232.378   5
   6   2 -13 401.681 215.884   4
  -6  -2 -13 662.265 257.021   5
   6   2 -12 1621.72 266.042   4
  -6  -2 -12 2140.82 335.345   5
  -6  -2 -11 4512.02 436.167   5
   6   2 -11 4708.18 391.994   4
   6   2 -10 3044.83 322.014   4
  -6  -2 -10 2981.18 384.408   5
   6   2  -9 3472.58 352.506   4
  -6  -2  -9 2427.59 318.921   5
   6   2  -8 1003.24 243.100   4
  -6  -2  -8 1144.38 255.620   5
   6   2  -7 930.488 222.888   4
  -6  -2  -7 737.831 240.115   5
   6   2  -6 1749.23 256.329   4
  -6  -2  -6 1856.46 279.142   5
   6   2  -5 882.097 222.521   4
  -6  -2  -5 1016.73 239.693   5
   6   2  -4 1856.27 268.731   4
  -6  -2  -4 2573.22 313.385   5
  -6  -2  -3 4306.38 374.043   5
  -6   2   3 3579.34 334.781   5
   6   2  -3 3382.71 333.317   4
   6   2  -2 3114.52 332.647   4
  -6  -2  -2 3171.55 328.126   5
  -6   2   2 3262.33 316.755   5
   6   2  -1 2210.99 284.491   4
  -6  -2  -1 1785.45 252.778   5
  -6   2   1 2084.62 278.161   5
   6   2   0 1064.37 237.158   4
  -6  -2   0 965.093 196.343   5
  -6   2   0 1233.18 254.642   5
   6   2   1 2276.61 298.403   4
  -6   2  -1 1880.75 269.375   5
   6   2   2 2949.54 325.426   4
  -6   2  -2 2865.88 320.236   5
  -6   2  -3 3327.78 337.511   5
  -6   2  -4 2390.73 310.619   5
  -6   2  -5 1483.07 240.419   5
  -6   2  -6 1377.75 280.762   5
  -6   2  -7 1117.04 269.286   5
  -6   2  -8 785.587 250.313   5
  -6   2  -9 2489.54 357.488   5
  -6   2 -10 2688.88 340.303   5
  -6   2 -11 4642.61 427.528   5
  -6   2 -12 1501.84 298.515   5
  -6   2 -13 96.5079 219.095   5
  -6   2 -14 219.614 210.468   5
  -6   2 -15 824.122 279.377   5
  -6   2 -16 3412.21 423.089   5
  -6   2 -17 226.856 234.694   5
  -6   2 -18 1849.29 333.143   5
  -6   2 -19 622.030 258.799   5
  -6  -3 -18 2539.74 396.214   5
  -6  -3 -17 514.608 266.262   5
  -6  -3 -16 11176.5 683.239   5
   6   3 -15 406.297 202.369   4
  -6  -3 -15 152.611 245.291   5
   6   3 -14 2165.97 305.970   4
  -6  -3 -14 2495.72 348.026   5
   6   3 -13 401.382 194.296   4
  -6  -3 -13 1079.66 270.779   5
   6   3 -12 1484.39 270.621   4
  -6  -3 -12 1277.27 295.213   5
   6   3 -11 1885.28 283.474   4
  -6  -3 -11 1707.66 296.872   5
  -6  -3 -10 5545.69 468.444   5
   6   3 -10 6273.78 454.495   4
   6   3  -9 466.327 210.292   4
  -6  -3  -9 674.218 227.065   5
  -6  -3  -8 5219.04 444.708   5
   6   3  -8 5190.97 408.043   4
   6   3  -7 3364.64 340.633   4
  -6  -3  -7 2902.75 331.754   5
   6   3  -6 870.028 237.055   4
  -6  -3  -6 546.250 221.115   5
   6   3  -5 1276.72 249.450   4
  -6  -3  -5 1102.54 242.021   5
  -6  -3  -4 4673.42 399.204   5
  -6   3   4 4982.66 393.757   5
   6   3  -4 4264.37 379.025   4
  -6  -3  -3 6030.77 444.784   5
  -6   3   3 6339.22 434.948   5
   6   3  -3 5707.42 421.893   4
  -6   3   2 717.481 220.064   5
   6   3  -2 340.345 178.531   4
  -6  -3  -2 582.298 205.030   5
  -6   3   1 2306.95 296.244   5
   6   3  -1 1880.28 278.982   4
  -6  -3  -1 1953.02 273.278   5
  -6   3   0 1569.06 258.011   5
   6   3   0 1367.08 255.475   4
  -6  -3   0 1585.68 252.408   5
  -6   3  -1 2208.30 285.286   5
   6   3   1 2375.16 306.062   4
  -6   3  -2 595.496 234.683   5
   6   3   2 755.462 243.543   4
  -6   3  -3 5888.27 445.841   5
   6   3   3 5735.03 445.391   4
  -6   3  -4 4854.25 424.204   5
  -6   3  -5 1367.77 259.753   5
  -6   3  -6 518.774 235.126   5
  -6   3  -7 3598.02 376.957   5
  -6   3  -8 4664.66 421.813   5
  -6   3  -9 551.997 242.559   5
  -6   3 -10 5739.99 474.037   5
  -6   3 -11 1618.69 293.638   5
  -6   3 -12 540.062 232.318   5
  -6   3 -13 611.230 250.160   5
  -6   3 -14 3099.92 397.201   5
  -6   3 -15 86.2780 214.630   5
  -6   3 -16 10999.5 686.076   5
  -6   3 -17 664.317 275.290   5
  -6   3 -18 3068.97 403.812   5
  -6   3 -19-56.8226 210.292   5
  -6  -4 -17 940.964 281.732   5
  -6  -4 -16 3050.77 405.505   5
  -6  -4 -15 1804.83 331.278   5
   6   4 -14 1271.78 272.256   4
  -6  -4 -14 1877.59 338.454   5
   6   4 -13 563.039 204.194   4
  -6  -4 -13 275.568 212.357   5
   6   4 -12 705.537 212.695   4
  -6  -4 -12 582.789 231.840   5
   6   4 -11 4465.73 402.789   4
  -6  -4 -11 4399.19 432.846   5
   6   4 -10 3115.48 349.913   4
  -6  -4 -10 2074.66 315.346   5
   6   4  -9 2089.72 301.353   4
  -6  -4  -9 1342.83 304.069   5
   6   4  -8 3058.61 341.485   4
  -6  -4  -8 2786.74 357.564   5
   6   4  -7 1686.78 276.540   4
  -6  -4  -7 1172.09 249.674   5
   6   4  -6 1512.84 276.781   4
  -6  -4  -6 1116.47 263.830   5
  -6   4   5 878.397 224.060   5
   6   4  -5 758.359 227.670   4
  -6  -4  -5 494.985 215.757   5
  -6   4   4 3142.92 339.920   5
   6   4  -4 3200.01 338.332   4
  -6  -4  -4 3245.54 347.715   5
  -6   4   3 1185.17 240.424   5
   6   4  -3 544.950 198.693   4
  -6  -4  -3 1322.07 254.904   5
  -6  -4  -2 5282.64 408.743   5
  -6   4   2 4705.07 402.508   5
   6   4  -2 5011.56 409.628   4
  -6   4   1 933.859 225.089   5
   6   4  -1 658.924 205.899   4
  -6  -4  -1 856.916 215.804   5
  -6   4   0 3597.85 356.531   5
   6   4   0 3413.70 366.527   4
  -6   4  -1 843.800 231.342   5
   6   4   1 1161.47 253.761   4
  -6   4  -2 5854.27 461.540   5
   6   4   2 5886.94 454.324   4
  -6   4  -3 1462.47 284.690   5
   6   4   3 1877.27 310.974   4
  -6   4  -4 3349.69 354.762   5
   6   4   4 3062.36 351.141   4
  -6   4  -5 399.723 197.933   5
  -6   4  -6 1071.27 255.491   5
  -6   4  -7 1853.44 300.360   5
  -6   4  -8 3393.09 382.999   5
  -6   4  -9 1767.88 309.325   5
  -6   4 -10 2885.53 376.554   5
  -6   4 -11 4103.55 433.422   5
  -6   4 -12 710.398 252.963   5
  -6   4 -13 791.724 265.225   5
  -6   4 -14 961.622 260.767   5
  -6   4 -15 1740.60 332.286   5
  -6   4 -16 2716.94 382.025   5
  -6   4 -17 987.517 305.641   5
  -6   4 -18 1366.51 310.250   5
  -6  -5 -16 1000.70 317.942   5
  -6  -5 -15 3110.23 415.372   5
   6   5 -14 268.070 205.779   4
  -6  -5 -14 151.460 243.178   5
  -6  -5 -13 7087.77 553.979   5
   6   5 -13 7487.78 531.172   4
   6   5 -12 253.422 172.644   4
  -6  -5 -12 636.003 270.003   5
   6   5 -11 466.869 214.402   4
  -6  -5 -11 267.736 219.857   5
   6   5 -10 607.410 238.923   4
  -6  -5 -10 597.749 230.537   5
   6   5  -9 1290.34 281.722   4
  -6  -5  -9 842.107 262.412   5
   6   5  -8 692.767 223.614   4
  -6  -5  -8 673.439 215.794   5
   6   5  -7 3368.19 363.427   4
  -6  -5  -7 3085.36 353.431   5
   6   5  -6 653.490 253.113   4
  -6  -5  -6 392.143 220.438   5
  -6  -5  -5 4792.00 420.607   5
  -6   5   5 5227.98 420.362   5
   6   5  -5 5381.23 438.610   4
  -6   5   4 498.511 191.795   5
   6   5  -4 972.628 240.239   4
  -6  -5  -4 642.574 217.086   5
  -6   5   3 1226.63 264.939   5
   6   5  -3 736.307 234.849   4
  -6  -5  -3 976.886 243.444   5
  -6   5   2 1254.45 269.213   5
   6   5  -2 1705.41 290.187   4
  -6  -5  -2 1073.78 222.404   5
  -6   5   1 1677.70 287.885   5
   6   5  -1 1857.86 284.246   4
  -6   5   0 5863.46 461.426   5
   6   5   0 6068.24 458.719   4
  -6   5  -1 1675.10 288.208   5
   6   5   1 1497.99 269.324   4
  -6   5  -2 1161.30 255.902   5
   6   5   2 967.776 247.544   4
  -6   5  -3 579.611 218.523   5
   6   5   3 1084.85 245.133   4
  -6   5  -4 1095.67 267.100   5
   6   5   4 657.839 239.945   4
  -6   5  -5 5572.52 458.514   5
   6   5   5 5053.52 443.252   4
  -6   5  -6 266.247 188.421   5
  -6   5  -7 2939.95 368.151   5
  -6   5  -8 1080.99 280.675   5
  -6   5  -9 1206.37 272.489   5
  -6   5 -10 712.997 256.841   5
  -6   5 -11 401.460 220.603   5
  -6   5 -12 701.202 247.701   5
  -6   5 -13 6963.12 542.937   5
  -6   5 -14 269.535 273.205   5
  -6   5 -15 4058.48 443.699   5
  -6   5 -16 1292.34 321.282   5
  -6   5 -17 2511.21 391.189   5
   6   6 -14 6391.89 515.687   4
  -6  -6 -14 6162.64 535.098   5
   6   6 -13-197.276 207.508   4
  -6  -6 -13 122.181 227.084   5
   6   6 -12 959.831 240.373   4
  -6  -6 -12 957.177 269.233   5
   6   6 -11 183.958 184.785   4
  -6  -6 -11 122.162 201.453   5
   6   6 -10 6815.40 509.673   4
  -6  -6 -10 6014.28 507.703   5
   6   6  -9 1076.64 254.756   4
  -6  -6  -9 614.037 225.844   5
   6   6  -8 4851.80 430.625   4
  -6  -6  -8 3938.16 409.780   5
   6   6  -7 699.527 222.399   4
  -6  -6  -7 685.903 225.475   5
  -6   6   6 2700.90 339.215   5
   6   6  -6 2410.82 332.577   4
  -6  -6  -6 1871.27 302.732   5
  -6   6   5 3944.94 388.022   5
   6   6  -5 3996.32 394.155   4
  -6  -6  -5 4457.07 415.988   5
  -6   6   4 740.971 227.075   5
   6   6  -4 1363.84 281.272   4
  -6  -6  -4 774.359 228.830   5
  -6   6   3 3495.72 372.904   5
   6   6  -3 3470.15 375.465   4
  -6  -6  -3 2802.15 339.268   5
   6   6  -2 388.249 208.729   4
  -6   6   2 201.899 177.682   5
   6   6  -1 410.575 221.042   4
  -6   6   1 849.810 255.154   5
   6   6   0 8059.27 526.726   4
  -6   6   0 8723.46 558.377   5
  -6   6  -1 1105.77 278.887   5
   6   6   1 754.602 234.391   4
  -6   6  -2 184.338 214.369   5
   6   6   2 466.499 223.514   4
  -6   6  -3 2956.78 359.596   5
   6   6   3 2590.14 340.412   4
  -6   6  -4 845.443 255.488   5
   6   6   4 677.085 240.767   4
  -6   6  -5 3520.08 385.625   5
   6   6   5 4346.78 440.484   4
  -6   6  -6 2108.26 335.207   5
   6   6   6 2169.40 334.386   4
  -6   6  -7 669.899 250.757   5
   6   6   7 963.663 267.433   4
  -6   6  -8 4203.32 440.473   5
  -6   6  -9 1397.91 292.612   5
  -6   6 -10 6097.21 507.031   5
  -6   6 -11 40.4423 207.026   5
  -6   6 -12 566.822 249.474   5
  -6   6 -13 406.650 243.913   5
  -6   6 -14 6082.96 525.370   5
  -6   6 -15 331.981 239.378   5
   6   7 -12 5420.30 473.286   4
  -6  -7 -12 5247.01 497.508   5
   6   7 -11 1120.94 270.011   4
  -6  -7 -11 960.315 284.699   5
   6   7 -10 2494.74 358.946   4
  -6  -7 -10 2402.58 357.526   5
   6   7  -9 7153.71 546.589   4
  -6  -7  -9 6393.93 516.382   5
   6   7  -8 2886.62 352.018   4
  -6  -7  -8 2907.68 368.161   5
  -6   7   7 733.990 238.169   5
   6   7  -7 680.458 215.012   4
  -6  -7  -7 734.414 243.582   5
  -6   7   6 2506.56 335.804   5
   6   7  -6 2761.34 362.685   4
  -6  -7  -6 2421.03 335.358   5
  -6   7   5 5337.62 467.275   5
   6   7  -5 6480.21 489.270   4
  -6  -7  -5 5890.63 475.026   5
  -6   7   4 2116.53 325.353   5
   6   7  -4 2735.72 349.520   4
  -6  -7  -4 2047.15 308.038   5
   6   7  -3 2008.16 304.361   4
  -6   7   3 1576.45 300.723   5
   6   7  -2 1567.02 295.869   4
  -6   7   2 1402.11 297.844   5
   6   7  -1 3434.85 369.164   4
  -6   7   1 3474.07 407.553   5
   6   7   0 4008.16 395.418   4
  -6   7   0 4675.90 477.171   5
   6   7   1 3810.48 384.208   4
  -6   7  -1 4206.98 427.575   5
  -6   7  -2 1555.17 307.742   5
   6   7   2 1205.04 265.142   4
  -6   7  -3 1533.45 363.331   5
   6   7   3 1086.50 256.908   4
  -6   7  -4 2197.21 340.940   5
   6   7   4 2073.25 321.314   4
  -6   7  -5 5860.03 504.131   5
   6   7   5 6463.43 507.445   4
  -6   7  -6 2409.18 364.986   5
   6   7   6 2187.45 324.886   4
  -6   7  -7 913.913 273.518   5
   6   7   7 1067.55 274.154   4
  -6   7  -8 3019.52 394.136   5
   6   7   8 3005.12 376.580   4
  -6   7  -9 7372.12 565.522   5
   6   7   9 7280.95 552.386   4
  -6   7 -10 2548.46 390.113   5
  -6   7 -11 1259.96 314.121   5
  -6   7 -12 4975.30 484.358   5
  -6   7 -13 2357.38 359.558   5
  -6  -8 -10 4355.22 450.366   5
   6   8  -9 1394.70 287.421   4
  -6  -8  -9 1943.99 334.757   5
   6   8  -8 2180.26 329.835   4
  -6  -8  -8 1896.25 341.900   5
  -6   8   7 85.0846 189.289   5
   6   8  -7 485.679 230.639   4
  -6  -8  -7 346.157 208.117   5
  -6   8   6 278.717 224.817   5
   6   8  -6 659.835 238.363   4
  -6  -8  -6 559.178 239.959   5
  -6   8   5 653.166 249.315   5
   6   8  -5 340.217 225.896   4
  -6  -8  -5-62.4731 178.772   5
   6   8  -4 5004.69 444.096   4
  -6   8   4 4487.86 453.456   5
   6   8  -3 1724.36 295.202   4
  -6   8   3 1481.19 302.743   5
   6   8  -2 3534.29 389.956   4
  -6   8   2 3823.21 429.545   5
   6   8  -1 5007.32 454.427   4
  -6   8   1 5397.02 481.983   5
   6   8   0 74.0342 188.589   4
  -6   8   0 778.486 250.940   5
   6   8   1 5297.62 469.952   4
  -6   8  -1 6442.86 531.302   5
   6   8   2 3545.67 388.063   4
  -6   8  -2 3827.38 425.305   5
   6   8   3 1527.29 292.466   4
  -6   8  -3 1690.30 331.182   5
   6   8   4 4889.29 456.418   4
  -6   8  -4 5352.74 500.525   5
   6   8   5 238.459 207.756   4
  -6   8  -5 942.501 284.177   5
   6   8   6 500.600 231.930   4
  -6   8  -6 676.742 256.801   5
   6   8   7 594.998 257.446   4
  -6   8  -7-178.616 201.971   5
   6   8   8 1688.13 308.562   4
  -6   8  -8 1930.88 331.540   5
   6   8   9 1563.21 319.112   4
  -6   8  -9 1231.56 300.141   5
   6   8  10 4333.49 444.960   4
  -6   8 -10 4807.78 486.622   5
   6   8  11 3926.04 425.971   4
  -6  -9  -8 1458.32 329.277   5
  -6   9   8 1281.06 303.966   5
  -6  -9  -7 836.307 258.860   5
  -6   9   7 1054.52 284.570   5
  -6  -9  -6 2045.94 345.613   5
  -6   9   6 1718.08 324.850   5
  -6  -9  -5 3706.82 405.243   5
   6   9  -5 3309.25 386.254   4
  -6   9   5 4120.66 448.649   5
   6   9  -4 1366.22 279.966   4
  -6   9   4 1726.94 321.957   5
   6   9  -3 1860.31 327.015   4
  -6   9   3 962.135 268.278   5
   6   9  -2 1323.20 301.420   4
  -6   9   2 1171.56 314.233   5
   6   9  -1 1552.11 286.419   4
  -6   9   1 1855.91 339.530   5
   6   9   0 433.711 221.544   4
  -6   9   0 430.221 256.717   5
   6   9   1 1518.66 298.531   4
  -6   9  -1 1514.52 297.703   5
   6   9   2 1024.46 268.256   4
  -6   9  -2 1829.14 346.493   5
   6   9   3 813.883 222.572   4
  -6   9  -3 2011.77 341.812   5
   6   9   4 1615.81 284.321   4
  -6   9  -4 1607.03 316.671   5
   6   9   5 4234.71 444.089   4
   6   9   6 1520.02 280.260   4
   6   9   7 1220.21 290.900   4
   7   0   0 419.400 236.719   4
  -7   0  -1 1066.37 248.758   5
   7   0   1 1385.44 289.501   4
   7   0  -1 1466.20 279.656   4
   7   0   2 8346.98 536.817   4
   7   0  -2 8465.03 527.753   4
  -7   0  -2 8485.95 555.876   5
  -7   0  -3 914.228 247.795   5
  -7   0  -4 3766.68 402.446   5
  -7   0  -5-87.4244 182.371   5
  -7   0  -6 23613.4 927.206   5
  -7   0  -7 716.016 262.214   5
  -7   0  -8 83.0175 199.621   5
  -7   0  -9 332.804 243.448   5
  -7   0 -10 1253.37 297.591   5
  -7   0 -11 839.738 269.710   5
  -7   0 -12 2601.04 389.687   5
  -7  -1 -12 1152.15 299.062   5
  -7  -1 -11 7329.50 572.507   5
  -7  -1 -10 556.334 263.501   5
  -7  -1  -9 340.927 226.347   5
  -7  -1  -8 5881.97 513.971   5
  -7  -1  -7 7460.50 546.896   5
  -7  -1  -6 2430.83 355.020   5
   7   1  -6 2677.86 331.072   4
  -7  -1  -5 2342.88 344.523   5
   7   1  -5 2121.98 315.929   4
  -7  -1  -4 817.866 245.166   5
   7   1  -4 745.771 217.456   4
   7   1  -3 6073.37 462.663   4
  -7  -1  -3 6327.06 480.582   5
  -7  -1  -2 835.382 246.594   5
   7   1  -2 149.308 193.472   4
   7   1  -1 10410.8 589.051   4
  -7  -1  -1 11804.3 638.138   5
  -7   1   0 2923.94 357.264   5
   7   1   0 3504.26 373.623   4
   7   1   1 11201.7 614.032   4
  -7   1  -1 12212.7 652.706   5
  -7   1  -2 621.395 228.876   5
   7   1   2 1065.72 260.258   4
   7   1   3 6152.77 471.872   4
  -7   1  -3 6389.84 497.654   5
  -7   1  -4 1098.42 276.788   5
  -7   1  -5 2606.77 350.676   5
  -7   1  -6 1893.27 324.483   5
  -7   1  -7 6855.44 534.539   5
  -7   1  -8 6141.40 514.880   5
  -7   1  -9 482.583 240.019   5
  -7   1 -10 603.667 245.091   5
  -7   1 -11 8477.86 620.316   5
  -7   1 -12 244.640 215.999   5
  -7  -2 -12 4284.19 476.953   5
  -7  -2 -11 695.800 263.618   5
  -7  -2 -10 972.708 272.698   5
   7   2 -10 887.995 246.650   4
   7   2  -9 4865.76 428.008   4
  -7  -2  -9 5151.65 480.281   5
  -7  -2  -8 863.339 270.948   5
   7   2  -8 1255.46 260.074   4
  -7  -2  -7 1820.77 328.971   5
   7   2  -7 1614.88 268.411   4
   7   2  -6 6478.22 483.521   4
  -7  -2  -6 6926.70 526.368   5
   7   2  -5 3970.78 389.873   4
  -7  -2  -5 4700.74 444.186   5
  -7  -2  -4 313.604 219.442   5
   7   2  -4 386.222 177.064   4
  -7  -2  -3 1019.52 259.098   5
   7   2  -3 800.974 225.061   4
   7   2  -2 7702.89 520.319   4
  -7  -2  -2 7289.56 515.197   5
  -7   2   1 3823.03 390.003   5
   7   2  -1 3947.40 378.898   4
   7   2   0 9736.10 580.683   4
  -7   2   0 9783.43 582.167   5
  -7   2  -1 3729.49 397.038   5
   7   2   1 3711.88 404.511   4
   7   2   2 6525.13 492.336   4
  -7   2  -2 6935.89 507.162   5
  -7   2  -3 1496.56 333.681   5
   7   2   3 1169.37 267.556   4
  -7   2  -4 45.5829 190.492   5
  -7   2  -5 4004.55 424.779   5
  -7   2  -6 6261.72 510.422   5
  -7   2  -7 1339.85 305.718   5
  -7   2  -8 704.830 260.994   5
  -7   2  -9 4850.28 479.691   5
  -7   2 -10 1250.99 309.769   5
  -7   2 -11 672.740 271.535   5
  -7   2 -12 4379.18 473.714   5
   7   3 -14 1622.27 313.570   4
   7   3 -13 7190.73 539.059   4
   7   3 -12 254.116 216.606   4
  -7  -3 -11 2848.13 395.392   5
   7   3 -11 2383.45 330.236   4
  -7  -3 -10 2231.90 362.077   5
   7   3 -10 2393.01 341.206   4
  -7  -3  -9 392.152 244.063   5
   7   3  -9 802.392 243.088   4
  -7  -3  -8 2783.49 380.283   5
   7   3  -8 2739.15 343.320   4
  -7  -3  -7 2031.63 326.761   5
   7   3  -7 2444.89 333.529   4
  -7  -3  -6 74.9564 213.446   5
   7   3  -6 273.209 208.458   4
   7   3  -5 7107.81 509.957   4
  -7  -3  -5 7030.22 535.115   5
   7   3  -4 3705.58 395.473   4
  -7  -3  -4 5677.39 474.261   5
  -7  -3  -3 1415.86 273.281   5
   7   3  -3 1252.45 266.053   4
  -7   3   2 270.878 206.538   5
   7   3  -2 653.366 217.600   4
   7   3  -1 4801.55 437.639   4
  -7   3   1 4618.79 437.545   5
   7   3   0 7969.49 539.756   4
  -7   3   0 8539.03 565.949   5
   7   3   1 4458.83 434.346   4
  -7   3  -1 4365.75 425.795   5
  -7   3  -2 839.118 260.788   5
   7   3   2 577.717 241.761   4
  -7   3  -3 926.835 259.243   5
   7   3   3 1295.86 289.517   4
   7   3   4 4839.06 450.276   4
  -7   3  -4 4701.26 454.507   5
   7   3   5 6251.33 507.067   4
  -7   3  -5 6670.83 532.591   5
  -7   3  -6 489.382 252.491   5
  -7   3  -7 2237.43 347.979   5
  -7   3  -8 2697.91 372.458   5
  -7   3  -9 931.454 296.596   5
  -7   3 -10 2165.92 366.678   5
  -7   3 -11 3527.04 438.361   5
   7   4 -12 1914.95 327.664   4
   7   4 -11 2097.71 359.709   4
  -7  -4 -10 4101.73 470.695   5
   7   4 -10 3188.54 376.944   4
  -7  -4  -9 3494.42 425.227   5
   7   4  -9 4168.00 418.220   4
  -7  -4  -8 2512.10 356.677   5
   7   4  -8 2530.45 340.480   4
  -7  -4  -7 623.312 228.294   5
   7   4  -7 276.249 210.116   4
  -7  -4  -6 2727.56 361.649   5
   7   4  -6 2967.62 392.592   4
  -7  -4  -5 2864.61 368.190   5
   7   4  -5 2730.35 360.407   4
  -7  -4  -4 2011.76 318.791   5
   7   4  -4 2323.86 334.333   4
   7   4  -3 2459.24 347.975   4
   7   4  -2 2214.64 330.743   4
  -7   4   2 2001.51 317.207   5
   7   4  -1 5236.26 461.908   4
  -7   4   1 4522.09 434.781   5
   7   4   0 3509.25 397.782   4
  -7   4   0 2585.61 355.901   5
   7   4   1 4271.36 423.664   4
  -7   4  -1 5254.49 469.017   5
  -7   4  -2 2067.91 316.113   5
   7   4   2 2240.95 343.586   4
  -7   4  -3 2319.60 354.095   5
   7   4   3 2395.28 331.527   4
  -7   4  -4 2282.32 346.997   5
   7   4   4 2455.44 357.130   4
  -7   4  -5 2782.89 377.739   5
   7   4   5 2559.15 368.180   4
  -7   4  -6 2459.17 367.263   5
   7   4   6 2655.23 368.785   4
  -7   4  -7 116.203 255.794   5
  -7   4  -8 2073.25 361.893   5
  -7   4  -9 3607.52 447.803   5
  -7   4 -10 3801.98 442.221   5
  -7  -5  -9 308.168 222.221   5
   7   5  -9 551.135 243.965   4
  -7  -5  -8 2630.74 374.223   5
   7   5  -8 2951.91 371.819   4
  -7  -5  -7 790.031 264.576   5
   7   5  -7 826.603 256.040   4
  -7  -5  -6 2219.75 339.701   5
   7   5  -6 2005.97 317.521   4
  -7  -5  -5 3213.43 392.474   5
   7   5  -5 2617.31 363.933   4
   7   5  -4 4735.48 451.560   4
  -7  -5  -4 4780.56 444.685   5
   7   5  -3 828.350 244.426   4
  -7   5   3 1346.30 283.923   5
   7   5  -2 853.737 234.098   4
  -7   5   2 1303.15 302.381   5
   7   5  -1 6431.92 513.828   4
  -7   5   1 7530.73 554.779   5
   7   5   0 1642.70 296.829   4
  -7   5   0 1903.92 333.717   5
   7   5   1 8129.19 570.942   4
  -7   5  -1 6634.73 528.995   5
   7   5   2 386.242 222.240   4
  -7   5  -2 755.129 273.926   5
   7   5   3 981.324 293.477   4
  -7   5  -3 1068.72 291.796   5
   7   5   4 4230.72 440.450   4
  -7   5  -4 5401.33 497.051   5
   7   5   5 3528.91 424.893   4
  -7   5  -5 2559.25 364.560   5
  -7   5  -6 1706.52 331.321   5
   7   5   6 1772.85 329.923   4
  -7   5  -7 655.354 263.139   5
   7   5   7 964.973 285.211   4
  -7   5  -8 3092.08 427.733   5
  -7  -6  -8 3157.71 411.833   5
  -7  -6  -7 938.792 272.781   5
  -7  -6  -6 6246.96 532.570   5
  -7  -6  -5 1300.44 294.015   5
   7   6  -4 3521.06 403.214   4
  -7   6   4 3135.13 398.256   5
   7   6  -3 76.0416 203.440   4
  -7   6   3 41.7450 201.874   5
   7   6  -2 1190.56 273.217   4
  -7   6   2 1476.93 291.528   5
   7   6  -1 1291.05 290.178   4
  -7   6   1 1918.43 343.279   5
   7   6   0 2156.41 337.120   4
  -7   6   0 3113.69 392.496   5
   7   6   1 1934.73 341.515   4
  -7   6  -1 1677.02 339.973   5
   7   6   2 877.060 262.408   4
  -7   6  -2 889.696 263.899   5
   7   6   3 39.3659 181.635   4
  -7   6  -3 181.865 233.648   5
  -7   6  -4 4033.42 467.589   5
  -7   6  -5 1186.52 311.619   5
  -7  -7  -6 2572.90 379.801   5
  -7   7   4 1548.45 317.849   5
  -7   7   3 1349.02 306.340   5
  -7   7   2 1309.22 294.524   5
  -7   7   1 1858.43 346.560   5
  -8   0  -3 270.535 232.042   5
   8   0   4 721.394 251.623   4
  -8  -1  -4 2490.78 369.890   5
   8   1  -1-43.3535 207.476   4
   8   1   0 3849.40 429.832   4
   8   1   1 412.978 241.836   4
  -8   1  -2 695.932 255.493   5
   8   1   2 189.372 220.031   4
  -8   1  -3 2042.44 347.621   5
   8   1   3 1819.31 344.468   4
   0   0   0    0.00    0.00   0

TITL MK-19-65lt in P2(1)2(1)2(1)
REM P2(1)2(1)2(1) (#19 in standard setting)
CELL 0.71073   6.346603  12.007243  24.540873  90.0000  90.0000  90.0000
ZERR    8.00   0.000176   0.000279   0.000669   0.0000   0.0000   0.0000
LATT -1
SYMM -x+1/2,-y, z+1/2
SYMM -x, y+1/2,-z+1/2
SYMM  x+1/2,-y+1/2,-z
SFAC C H N O
UNIT 88.00 80.00 8.00 8.00
TREF
HKLF 4
END
;
_shelx_hkl_checksum   75090
